# Supplementary material for: Cryptic circulation of chikungunya virus in São Jose do Rio Preto, Brazil, 2015–2019
Source: PLoS Negl Trop Dis. 2024 Mar 14;18(3):e0012013. doi: 10.1371/journal.pntd.0012013 (PMC10965090; doi:10.1371/journal.pntd.0012013)
Supplement: S1 Dataset — (XLSX) [file pntd.0012013.s008.xlsx]

## Sheet: Study I
ID_Participants	Results_CHIKVIgM_FB15/16	Results_CHIKVIgG_FB15/16	Results_MAYVIgG_FB15/16	Results_CHIKVIgM_A0116/17	Results_CHIKVIgG_A0116/17	Results_MAYVIgG_A0116/17	Results_CHIKVIgM_A0217/18	Results_CHIKVIgG_A0217/18	Results_MAYVIgG_A0217/18	Results_CHIKVIgM_A0318/19	Results_CHIKVIgG_A0318/19	Results_MAYVIgG_A0318/19	SEX	ETHNICITY	Marital/Civil Status	AGE	AGE_RANGE	ZONA	SCHOOLING	PER CAPITA INCOME (R$)	RESIDENCE_TYPE	IS YARD?	THE HOUSE IS	HOW LONG DOES THE PARTICIPANT STAY AT HOME PER DAY?	NUMBER HOUSEHOLDS	DOES THE PARTICIPANT RECEIVE VISITS FROM HEALTHCARE AGENTS?	IF YES, HOW MANY TIMES A YEAR DOES THE AGENT VISIT THE HOUSEHOLD?	DOES THE PARTICIPANT USE INSECTICIDE/POISON?	IS THERE WATER SUPPLY AND BASIC SANITATION IN THE RESIDENCE?	HAS THE PARTICIPANT EVER HAD DENGUE?	DID THE PARTICIPANT SEE A DOCTOR EVERY TIME GOT SICK?	DID THE PARTICIPANT HAVE LABORATORIAL CONFIRMATION OF THEIR DISEASE?	DOES THE PARTICIPANT HAVE ANY CHRONIC DISEASE?	If yes, which ones?
3	0	0		0	0		0	0		2	0	0	1	2	1	45	3	0	999	3	0	1	1	2	2	1	2	1	1	1	1	1	0
7	0	0		0	0		0	0		0	0		1	0	2	65	4	0	1	2	0	1	1	2	1	1	3	0	1	0	999	999	1	CARDIOPATHY
8	0	0		0	0		0	0		0	0		0	0	2	76	4	0	1	2	0	1	1	2	1	1	3	0	1	0	999	999	0
11	0	0		0	0		0	0		0	0		1	0	1	43	3	0	1	2	0	1	1	1	2	1	3	1	1	1	0	0	0
12	0	0		0	0		0	0		0	0		1	0	0	16	1	0	2	2	0	1	1	1	2	1	3	1	1	0	999	999	0
18	0	0		0	0		0	0		0	0		1	0	1	73	4	0	1	2	0	1	1	1	1	0	999	1	1	999	1	999	1	Hypertension
22	0	0		0	0		0	0		0	0		1	2	2	52	3	0	2	2	1	0	1	1	1	1	1	0	1	1	1	1	0
23	0	0		0	0		0	0		0	0		1	0	1	52	3	0	2	3	0	0	1	2	2	1	1	1	1	1	0	0	1	Hypertension
24	1	0	0	2	0	0	1	0	0	2	0	0	0	999	0	19	1	0	2	2	2	1	1	1	2	1	999	1	1	0	0	1	0
30	0	0		0	0		0	0		0	0		1	0	0	52	3	0	1	3	0	1	1	2	3	1	2	1	1	1	0	0	2
31	0	0		0	0		0	0		0	0		0	2	1	50	3	0	1	999	0	1	1	2	2	1	2	1	1	0	999	999	1	Diabetes Mellitus
33	0	0		0	0		0	0		0	0		0	0	1	58	3	0	2	3	0	0	1	2	2	1	2	0	1	0	999	999	1	999
34	0	0		0	0		0	0		0	0		1	0	1	58	3	0	2	2	0	1	1	2	2	1	2	0	1	1	0	0	1	Cardiopathy, Hypertension
36	0	0		0	0		0	0		0	0		1	2	1	45	3	0	1	2	0	1	1	2	2	1	1	1	1	1	0	0	1	Hypertension
44	0	0		0	0		0	0		0	0		0	0	1	74	4	0	2	2	0	1	1	1	2	1	999	1	1	0	999	999	0
45	0	0		0	0		0	0		0	0		0	0	1	47	3	0	3	3	0	1	1	1	2	1	2	0	1	1	0	0	0
46	0	0		0	0		0	0		0	0		0	0	0	27	2	0	2	3	0	1	1	1	2	1	999	1	1	0	999	999	0
47	0	0		0	0		0	0		0	0		1	2	1	51	3	0	1	2	0	0	1	2	1	1	2	1	1	1	1	1	1	Hypertension
48	0	0		0	0		0	0		0	1	0	1	0	1	58	3	0	3	4	0	1	1	1	2	1	1	0	1	0	0	0	0
50	0	0		0	0		0	0		0	0		1	0	1	56	3	0	1	3	0	1	1	2	1	1	2	1	1	1	1	1	0
51	0	0		0	0		0	0		0	0		0	2	1	58	3	0	2	3	0	1	1	2	1	1	3	0	1	0	999	999	1	Hypertension, PM, Thyroid, AVC , Others
54	0	2	0	0	2	2	0	1	0	1	1	0	1	0	1	28	2	0	2	2	0	1	1	2	3	1	999	1	1	0	999	999	0
56	0	0		0	0		0	0		0	0		1	1	1	38	2	0	3	2	0	1	1	1	2	1	1	1	1	0	999	999	1	Thyroid
65	0	0		0	0		0	0		0	0		1	0	1	36	2		3	4	0	1	1	2	1	1	2	1	1	1	999	999	0
68	2	0	0	2	0		2	0	0	1	0	0	1	2	2	45	3	0	2	3	0	1	1	1	2	1	2	1	1	1	1	1	0
69	0	0		0	0		0	0		0	0		0	0	1	41	3	0	2	3	0	0	1	2	2	1	2	1	1	0	999	999	0
77	0	0		0	0		0	0		0	0		1	2	1	54	3	0	2	3	0	1	1	2	2	1	3	1	1	0	999	999	1	Hypertension
78	0	0		0	0		0	0		0	0		0	0	1	93	4		1	2	0	1	1	2	2	0	999	1	1	1	0	0	1	Hypertension, Diabetes Mellitus
79	0	0		0	0		0	0		0	0		1	0	0	13	1	0	1	2	0	1	1	2	2	1	1	1	1	0	999	999	0
80	0	0		0	0		0	0		0	0		0	2	1	59	3	0	1	3	0	1	1	2	2	1	999	1	1	1	0	1	1	Diabetes Mellitus, Hypertension
84	0	0		0	0		0	0		0	0		1	1	0	63	4	0	1	2	0	1	0	2	2	1	2	1	1	1	999	999	1	Diabetes Mellitus, Hpertension
85	2	0		0	0		2	0		2	0		0	2	0	65	4	0	1	3	0	1	0	2	2	1	2	1	1	1	0	1	0
91	0	0		0	0		0	0		0	0		1	0	1	34	2	0	2	3	0	0	0	1	2	1	1	1	1	0	999	999	0
94	0	0		0	0		0	0		0	0		1	0	0	14	1	0	1	3	0	0	0	2	2	1	1	1	1	0	0	0	0
97	0	0		0	0		0	0		0	0		1	1	1	29	2	0	2	2	0	0	1	2	2	1	2	1	1	0	0	0	0
103	0	0		0	0		0	0		0	0		1	0	1	77	4	0	0	999	0	1	1	2	2	1	3	1	1	0	1	1	0
105	2	2		2	0	0	1	0	0	2	2	0	0	0	1	76	4	0	0	3	0	1	1	2	1		2	1	1	1	1	1	0
107	0	0		0	0		0	0		0	0		1	0	1	49	3	0	1	3	0	1	0	1	2	1	2	0	1	0	999	999	0
110	0	0		0	0		0	0		0	0		0	0	1	42	3	0	2	3	0	1	1	2	2	1	999	1	1	0	0	0	0
113	0	0		2	0		0	0		0	0		1	0	0	18	1	0	2	3	0	0	1	1	2	1	999	1	1	0	0	0	1	Others
115	0	0		2	0		0	0		2	0		0	1	0	70	4	0	1	2	0	1	0	2	2	1	2	1	1	1	0	1	1	Thyroid
127	0	0		0	0		0	0		0	0		1	0	2	68	4		0	2	0	1	1	1	2	1	2	0	1	1	1	1	1	hEPATIC dISEASE, Cardiopathy, Hypertension
128	0	0		0	0		0	0		0	0		0	0	0	42	3		0	2	0	1	1	2	2	1	2	1	1	0	0	0	1	Neurological Disease
134	0	0		0	0		0	0		0	0		0	0	1	61	4	0	1	2	0	1	1	1	2	1	2	1	1	0	0	0	0
135	0	0		1	0		0	0		1	0		1	0	1	56	3	0	2	2	1	1	1	2	2	1	2	1	1	1	1	1	0
139	0	0		0	0		0	0		0	0		1	0	1	48	3	0	1	2	0	0	1	1	1	1	2	0	1	1	1	1	0
140	0	0		0	0		0	0		0	0		1	0	2	55	3	0	2	4	0	0	999	2	1	1	1	NC	1	0	0	999	1	Diabetes Mellitus, Others
142	0	0		0	0		0	0		0	0		1	0	0	82	4	0	0	2	0	1	1	2	2	1	999	1	1	0	999	999	1	Diabetes Mellitus, Chollesterol, Cardiopathy
147	0	0		0	0		0	0		0	0		1	0	1	52	3	0	2	2	0	1	999	2	2	1	2	1	1	1	0	1	0
148	0	0		0	0		0	0		0	0		1	0	2	75	4	0	1	2	0	1	999	2	2	1	2	1	1	1	0	1	1	Neurological Disease
149	0	0		0	0		0	0		0	0		1	0	2	59	3	0	3	2	0	1	1	2	1	1	2	1	1	0	999	999	1	Hypertension
152	0	0		0	0		0	0		0	0		1	0	2	82	4	0	0	2	0	1	1	2	1	1	1	1	1	1	1	1	2
160	0	0		0	0		0	0		0	0		0	0	1	52	3	0	2	2	0	1	1	1	2	1	2	1	1	0	999	999	0
167	0	0		0	0		0	0		0	0		1	0	2	46	3	0	2	999	0	1	1	999	2	999	999	1	1	1	1	0	1	Hypertension
170	0	0		0	0		0	0		0	0		0	1	1	60	3	0	2	2	0	1	1	2	1	1	2	0	1	1	0	0	1	Hypertension, Diabetes Mellitus
176	1	0		0	0		2	0		0	0		1	0	2	64	4	0	2	999	0	1	0	2	1	1	2	1	1	1	1	1	1	Reumathic Disease
185	0	0		0	0		0	0		2	0		1	0	0	54	3	0	2	2	0	1	1	2	1	1	2	1	1	0	0	0	0
200	0	0		0	0		0	0		0	0		1	1	2	77	4	0	0	2	0	0	1	2	2	1	2	1	1	0	999	999	1	Diabetes Mellitus, Hpertension
201	0	0		0	0		2	0		0	0		1	1	1	39	2	0	1	999	0	1	0	2	2	1	999	0	1	0	999	999	0
202	2	0		0	0		0	0		0	0		1	0	0	15	1		1	999	0	1	0	1	2	1	1	0	1	1	999	999	0
204	0	0		0	0		0	0		0	0		1	2	0	82	4		1	3	0	1	1	1	2	1	999	1	1	1	1	1	1	Hypertension
205	0	0		0	0		0	0		0	0		1	0	1	48	3		2	3	0	1	1	2	2	1	2	1	1	0	999	999	0
207	0	0		0	0		0	0		0	0		1	2	1	59	3	0	1	2	0	1	1	2	2	1	2	1	1	1	1	1	0
215	2	0		0	0		0	0		0	0		1	0	0	48	3	0	2	1	0	1	0	1	1	1	999	1	1	1	1	1	1	Fibromyalgia, Diabetes Mellitus
218	2	0		0	0		0	0		0	0		0	1	2	72	4	0	1	2	0	1	1	2	2	1	1	0	1	0	999	999	0
220	0	0		0	0		0	0		0	0		0	2	2	80	4	0	1	2	0	1	1	2	1	1	2	1	1	0	999	999	0
221	0	0		0	0		0	0		0	0		1	2	2	61	4	0	1	2	0	1	1	1	1	1	2	999	999	1	0	0	0
223	0	0		0	0		0	0		2	0		1	1	1	46	3		1	2	0	1	0	2	3	1	2	1	1	1	1	1	1	Reumathic Disease
232	0	0		0	0		0	0		1	0		0	1	1	47	3	0	1	2	0	1	1	999	2	1	999	1	1	1	1	1	0
233	0	0		0	0		0	0		0	0		0	1	0	23	2	0	0	2	0	1	1	1	2	1	2	1	1	0	0	0	1	Neurological Disease
234	0	0		0	0		0	0		0	0		1	2	0	60	3	0	1	1	0	1	0	1	1	1	3	1	1	1	1	1	0
262	0	0		0	0		0	0		0	0		0	2	0	19	1	0	2	999	0	1	0	2	2	1	2	1	1	0	0	999	0
263	0	0		0	0		0	0		0	0		0	1	1	51	3	0	1	2	0	1	0	2	2	1	2	1	1	1	1	1	1	Diabetes Mellitus
272	0	0		0	0		0	0		0	0		1	0	1	50	3	0	1	2	0	1	1	2	2	999	999	1	1	1	0	1	0
293	0	0		0	0		0	0		0	0		0	2	0	52	3	0	1	1	0	0	1	2	3	1	2	1	1	1	0	1	1	Diabetes Mellitus, Hypertension
294	0	0		0	0		0	0		2	0		1	2	0	31	2	0	2	2	0	1	1	2	2	1	2	1	1	0	0	0	0
301	0	0		0	0		0	0		0	0		1	0	1	57	3	0	2	2	0	1	1	2	2	1	999	1	1	1	1	1	1	Hypertension
303	0	0		0	0		0	0		0	0		0	0	2	95	4	0	1	1	0	1	1	2	1	1	2	1	1	0	0	0	1	Diabetes Mellituss, Hypertension
307	1	1	0	0	1	0	0	1	2	2	1	0	0	2	0	27	2	0	3	1	1	1	1	1	2	1	2	1	1	1	1	0	0
311	0	0		0	0		0	0		0	0		1	0	1	67	4	0	2	2	0	1	1	2	2	1	999	1	1	1	0	0	1	Diabetes Mellitus, Hypertension
313	0	0		0	0		0	0		0	0		1	2	1	28	2	0	2	2	0	1	1	2	2	1	3	0	1	1	1	0	0
320	0	0		0	0		0	0		0	0		1	0	1	68	4	0	1	2	0	1	1	2	2	1	2	1	1	1	1	1	1	Diabetes Mellitus, Chollesterol, Hypertension
321	1	0		0	0		2	0		2	0		0	0	0	20	1	0	2	999	0	1	1	1	2	1	2	0	1	1	0	0	0
322	0	0		0	0		0	0		0	0		1	1	2	82	4	0	2	2	0	1	1	2	1	1	2	0	1	1	1	1	1	Diabetes Mellitus, Hypertension
326	2	0	0	2	0		1	0	0	2	0	0	0	2	0	37	2	0	0	0	0	1	1	1	1	1	2	0	NC	0	999	999	0
328		0		0	0		0	0		0	0		1	0	2	53	3	0	1	0	0	1	1	2	2	1	1	1	1	NC			1	Cardiopathy
333	1	0		0	0		2	0		2	0		1	2	1	47	3	0	1	3	0	1	0	2	2	1	3	1	1	1	1	1	0
334	0	0		0	2	0	0	0		0	0		0	2	1	48	3	0	1	3	0	1	1	1	2	1	3	0	1	1	0	1	0
335	0	0		0	0		0	0		0	0		1	1	1	49	3	0	0	2	0	1	0	1	3	1	2	0	1	1	0	1	0
336	2	0		2	0		0	0		0	0		1	2	0	27	2	0	2	2	0	1	0	0	3	1	2	0	1	0	0	0	0
337	2	0		1	0		0	0		2	0		1	2	2	75	4	0	2	1	0	1	1	2	1	1	2	1	1	1	1	1	1	Diabetes Mellitus, Hypertension, Reumathic Disease, Others
338	0	0		0	0		0	0		2	0		0	2	0	50	3	0	1	999	0	1	1	2	1	1	2	1	1	1	0	0	1	Others
340	0	0		0	0		0	0		0	0		1	0	2	84	4	0	0	2	0	1	1	2	2	1	2	0	1	0	0	0	1	Hypertension
343	1	0	0	2	0		2	0	0	1	0	0	1	0	1	41	3	0	2	2	0	1	1	2	2	1	3	0	1	0	0	0	1	Others
369	0	0		0	0		0	0		0	0		1	0	2	55	3	0	1	3	0	1	1	1	2	1	2	1	1	1	1	1	0
379	0	0		2	0		0	0		0	0		1	0	2	84	4		0	1	0	1	1	2	1	1	999	0	1	1	1	999	1	Hypertension
381	0	0		0	0		0	0		0	0		1	0	1	72	4	0	2	2	0	1	1	1	2	0	999	0	0	0	999	999	1	Asthma
382	0	0		0	0		0	0		0	0		1	0	1	77	4	0	1	999	0	1	1	2	1	1	2	0	1	0	999	999	1	Neurological Disease
383	0	0		0	0		0	0		0	0		0	2	1	77	4	0	1	2	0	1	1	2	1	1	2	1	1	1	1	0	1	Diabetes Mellitus, Hypertension
387	0	0		2	0		0	0		0	0		1	0	1	60	3	0	1	1	0	1	1	2	1	1	2	1	1	1	1	1	1
389	0	0		0	0		0	0		0	0		1	2	2	82	4	0	0	2	0	0	0	2	2	0	999	0	1	0	0	0	1	Diabetes Mellitus, Hypertension
494	0	0		0	0		0	0		1	0		1	0	1	59	3	0	2	2	0	1	1	1	1	1	2	1	1	1	1	1	0
401	0	0		0	0		0	0		0	0		1	0	0	69	4	0	2	999	1	1	1	2	2	1	1	1	1	1	1	1	1	Chollesterol
402	0	0		0	0		0	0		0	0		1	0	2	94	4	0	1	3	1	1	1	2	2	1	1	1	1		0	0	1	Neurological Disease
407	0	0		1	0		0	0		2	0		1	0	1	84	4	0	0	2	0	1	1	2	2	1	2	0	1	0	999	999	0
408	0	0		0	0		0	0		0	0		0	0	1	87	4	0	0	4	0	1	1	2	1	1	2	0	1	1	1	1	1	Hypertension, Diabetes Mellitus
409	2	0		0	0		0	0		0	0		0	0	1	71	4	0	1	3	0	1	1	2	2	1	3	1	NC	0	999	999	1	Hypertension
412	1	0		2	0		0	0		0	0		1	0	1	45	3	0	1	999	0	1	1	2	2	1	1	0	1	1	1	1	0
418	1	0	0	1	0	0	2	0		1	0	0	1	2	2	47	3	0	1	2	0	1	1	0	2	1	1	1	1	0	0	0	0
420	0	0		0	0		0	0		0	0		1	2	1	70	4	0	1	1	0	1	0	2	1	1	2	1	1	1	1	1	1	Hypertension, Diabetes Mellitus
421	0	0		0	0		0	2		0	2	0	0	0	1	72	4	0	1	1	0	1	1	2	1	1	2	1	1	0	0	0	1	Hypertension
422	0	0		0	0		0	0		0	0		1	1	1	30	2	0	3	3	0	1	1	1	2	1	2	1	1	1	0	0	0
430	0	0		0	0		0	0		0	0		1	0	2	71	4	0	1	1	0	1	1	2	1	1	1	1	1	0	999	999	1	Cardiopathy
446	0	0		0	0		0	0		2	0		1	2	2	84	4	0	1	999	0	1	0	2	2	1	2	1	1	0	0	0	1	Reumathic Disease, Hypertension
447	0	0		0	0	0	0	0		0	0		0	0	2	69	4	0	1	2	0	1	1	2	1	1	2	1	1	1	1	1	0
452	0	0		0	0		0	0		0	0		1	0	1	53	3	0	1	3	0	1	1	1	2	1	2	0	1	1	0	0	0
459	0	0		0	0		0	0		0	0		1	1	2	71	4	0	1	2	0	1	0	2	1	1	2	1	1	1	1	1	1	Hypertension, Neoplasia
466	2	0		0	0		0	0		0	0		0	0	0	22	2	0	2	999	0	1	1	1	2	1	1	1	1	0	0	0	0
471	0	0		0	0		0	0		0	0		1	2	1	62	4	0	1	2	0	1	1	2	1	1	2	1	NC	1	0	1	1	Hypertension
480	0	0		0	0		2	0		0	0		0	0	0	52	3	0	1	2	0	1	1	2	1	1	2	0	1	1	0	0	1	Diabetes Mellitus
481	0	0		0	0		0	0		0	0		0	0	2	69	4	0	1	2	0	1	1	1	1	1	1	1	1	1	0	1	0
487	0	0		0	0		0	0		0	0		1	2	1	51	3	0	1	2	0	0	1	2	2	1	2	0	1	1	0	1	1	Neoplasia
488	0	0		0	0		0	0		0	0		0	0	1	59	3	0	2	2	0	1	1	2	2	1	3	1	1	1	1	1	1	Thyroid, Diabetes Mellitus, Others
489	0	0		0	0		0	0		0	0		1	2	1	56	3	0	2	3	0	1	1	2	1	1	2	0	1	1	1	1	1	Hypertension, Diabetes Mellitus
495	0	0		0	0		0	0		0	0		0	0	1	60	3	0	1	1	0	1	1	2	1	1	2	1	1	1	1	0	1	Hypertension
502	2	0		0	0		0	0		0	0		0	2	0	17	1	0	2	2	0	1	1	0	2	1	2	0	1	1	0	0	0
504	0	0		0	0		0	0		0	0		0	2	1	72	4	0	0	2	0	1	1	2	2	1	2	1	1	1	1	1	1	Hypertension
505	1	0		0	0		0	0		2	0		0	0	2	52	3	0	1	1	1	1	1	1	1	0	999	0	1	0	999	999	1	Neurological Disease
506	2	0		0	2	0	0	2		0	2	0	1	2	2	24	2	0	2	2	0	1	1	2	2	1	2	0	1	1	0	1	0
507	0	0		0	0		0	0		0	0		1	2	1	69	4	0	2	2	0	0	1	2	2	1	2	0	1	0	0	0	1	Reumatic Disease, Depression
508	0	0		0	0		1	0		1	0		1	2	1	40	2	0	2	3	0	1	1	2	2	1	1	1	1	1	1	1	0
509	0	0		0	0		0	0		0	0		0	0	1	45	3	0	1	2	0	1	1	1	2	1	2	1	1	1	0	0	0
511	1	0		1	0		0	0		0	0		1	0	1	50	3	0	1	2	0	1	1	2	1	1	1	0	1	1	1	1	1	Cardiopathy
512	2	0		2	0		0	0		2	0		1	1	2	62	4	0	0	1	0	1	1	2	1	1	1	0	1	1	0	0	1	Hepatic Disease
515	0	0		2	0		0	0		0	0		1	0	1	47	3	0	1	2	0	1	1	1	2	1	2	1	1	1	1	1	0
532	0	0		0	0		0	0		0	0		0	1	1	60	3	0	2	2	0	1	1	2	2	1	3	1	1	0	0	0	1	Neurological Disease
533	0	0		0	0		0	0		0	0		1	0	1	56	3	0	1	2	0	1	1	1	2	1	2	1	1	0	0	0	1	Diabetes Mellitus
534	0	0		0	0		0	0		0	0		0	0	1	38	2	0	2	3	0	1	1	1	2	1	3	1	1	1	1	1	0
537	0	0		0	1		0	1		0	1		0	2	0	16	1	0	2	2	0	1	1	2	2	1	2	0	1	1	1	1	1	Asthma
544	0	0		0	0		0	0		0	0		1	2	2	72	4	0	2	1	0	1	0	2	1	1	2	0	1	1	1	1	0
554	1	0		0	0		0	0		0	0		1	0	1	38	2	0	2	2	0	1	1	2	2	1	2	1	1	1	1	1	0
560	0	0		0	0		0	2		0	2	2	0	0	1	87	4	0	0	2	0	1	1	2	1	1	2	1	1	1	1	1	1	Hypertension
573	2	0		0	0		0	0		2	0		1	1	2	28	2	0	2	2	0	1	1	2	3	1	2	1	1	1	1	1	1	Hypertension
574	0	0		0	0		0	0		0	0		0	0	1	39	2	0	2	2	0	1	0	2	3	1	999	1	1	1	0	1	0
576	0	0		0	0		0	0		0	0		1	1	0	17	1	0	2	1	0	1	1	1	3	1	2	1	1	0	0	0	0
579	0	0		0	0		0	0		0	0		1	2	0	56	3	0	3	2	0	1	1	1	2	1	2	1	1	1	1	1	1	Diabetes Mellitus, Hpertension
591	0	0		0	0		0	0		0	0		1	2	0	31	2	0	3	2	0	1	1	2	2	1	2	1	1	1	1	1	0
593	0	0		0	0		0	0		0	0		1	2	2	87	4	0	0	1	0	1	1	2	1	1	1	0	999	0	0	0	1	Diabetes Mellitus
595	0	0		0	0		2	0		2	0		1	0	1	59	3	0	1	2	0	1	1	2	2	1	2	1	1	1	1	1	0
598	1	0		0	0			0		2	0		1	2	0	21	2	0	1	2	0	1	1	2	2	1	1	1	1	1	1	0	0
601	0	0		0	0		0	0		0	0		0	2	1	62	4	0	1	2	0	1	1	1	2	1	3	0	1	1	1	1	0
603	0	0		0	0		0	0		0	0		1	2	1	40	2	0	1	2	0	1	1	1	2	0	1	0	1	0	999	999	1	Hypertension
608	0	0		0	0		0	0		0	0		0	2	1	63	4	0	1	999	0	1	1	1	2	1	2	0	1	0	0	0	0
609	0	0		0	0		0	0		0	0		1	0	2	67	4		1	1	0	1	1	2	1	1	3	1	1	1	0	1	0
611	0	0		0	0		0	0		0	0		1	1	2	76	4	0	0	1	0	1	1	2	3	1	2	1	1	0	0	0	1	Hypertension, Diabetes Mellitus, Thyroid
612	2	0	0	2	0		2	0		2	0	0	1	0	0	21	2	0	2	999	0	1	1	2	3	1	2	1	1	1	0	1	0
613	0	0		0	0	0	0	0		0	0		0	2	0	25	2	0	2	999	0	1	1	1	3	1	999	0	1	1	0	0	0
619	0	0		0	0		0	0		0	2	0	1	0	2	73	4	0	0	2	0	1	1	2	1	1	2	1	1	0	0	0	1
621	0	0		0	0		2	0		2	0		1	0	1	34	2	0	2	1	0	1	0	2	2	1	2	1	1	0	999	999	0
630	0	0		0	0		0	0		0	0		1	1	0	60	3	0	1	2	0	1	1	2	2	1	2	1	1	1	1	1	1	Asthma, Hypertension
655	0	0		0	0		0	0		2	0		0	0	2	56	3	0	1	1	0	1	1	1	1	1	2	1	1	1	1	1	1	Neurological Disease
659	0	0		0	0		0	0		0	0		1	0	2	45	3	0	2	2	0	1	1	2	1	999	999	1	1	1	1	1	1	Thyroid
661	0	0		0	0		0	0		0	0		1	2	1	61	4	0	2	999	0	1	1	2	1	1	999	0	1	1	1	1	1	Hypertension
676	0	0		0	0		0	0		0	0		0	0	1	60	3	0	1	3	0	1	0	2	2	1	999	1	1	0	999	999	1	Hypertension, Diabetes Mellituss Mellitus
679	0	0		0	0		0	0		0	0		0	0	1	60	3	0	2	3	0	0	0	1	2	1	999	1	1	1	0	0	1	Hypertension
680	0	0		0	0		0	0		0	0		0	0	1	59	3	0	2	3	0	1	1	1	2	1	2	1	1	1	1	1	0
685	1	0		1	0		0	0		0	0		1	2	0	69	4	0	1	1	0	1	1	2	1	1	999	0	1	1	1	1	1	Chronic Pulmonary, Hypertension, Thyroid
687	0	0		0	0		2	0		1	0		0	2	0	41	3		1	1	0	1	1	1	1	1	999	0	1	0	0	0	1	Hypertension
691	0	0		2	0		0	0		1	0		0	0	0	25	2	0	2	2	0	0	0	2	2	1	999	0	1	0	0	0	0
711	1	0		1	0		0	0		0	0		1	2	2	55	3	0	0	2	0	1	1	2	2	0	999	1	1	0	0	0	1	Hypertension
712	0	2	1	0	1	1	0	1	1	0	1	1	1	2	1	48	3	0	2	1	0	1	1	2	3	1	2	1	1	0	0	0	1	Diabetes Mellitus, Hypertension, Thyroid
718	0	0		0	0		0	0		0	0		1	0	0	21	2	0	2	2	0	1	0	1	2	1	999	1	1	0	0	0	0
729	0	0		0	0		0	0		0	0		1	2	1	49	3	0	1	2	0	1	1	2	1	1	2	0	1	0	999	999	0
741	0	0		0	0		0	0		0	0		0	2	1	50	3	0	0	2	0	1	1	1	2	1	1	1	1	1	1	1	1	Hypertension
751	0	0		0	0		0	0		0	0		0	1	1	46	3	0	2	2	0	0	0	2	1	1	3	0	1	0	0	0	0
752	0	0		0	0		0	0		0	0		1	0	2	60	3	0	0	1	0	0	1	2	2	1	1	1	1	0	999	999	0
759	0	0		0	0		0	0		0	0		0	0	1	60	3	0	1	1	0	1	1	2	2	1	2	0	1	1	0	1	1	Neurological Disease
760	0	0		0	2		0	0		0	0		1	999	2	67	4		1	3	0	1	1	2	1	1	1	1	1	1	1	1	0
761	0	0		0	0		0	0		0	0		1	0	1	52	3	0	1	2	0	1	1	0	2	1	2	0	1	1	1	1	1	Hypertension, Depression
764	0	0		0	0		0	0		0	0		1	0	0	81	4	0	0	1	0	0	0	2	1	1	2	0	1	1	1	1	1	Reumathic Disease
769	0	0		0	0		0	0		0	0		1	0	0	27	2	0	3	2	0	1	1	1	2	1	2	0	1	1	0	1	0
770	0	0		0	0		0	0		0	0		1	0	2	57	3	0	1	3	0	1	1	2	2	1	3	1	1	0	0	0	0
771	0	0		0	0		0	0		0	0		1	0	1	42	3	0	2	2	0	1	1	1	2	1	2	0	0	1	1	1	0
775	0	0		0	0		0	0		0	0		1	0	1	70	4	0	1	2	0	1	1	2	1	1	999	0	999	1	1	1	1	Hypertension
776	0	0		0	0		0	0		0	0		1	1	1	71	4	0	0	2	0	1	1	2	2	1	2	1	1	1	1	1	1	Hypertension
777	0	0		0	0		0	0		0	0		0	2	1	76	4	0	1	2	0	1	1	2	2	1	2	1	1	1	0	1	0
778	0	0		0	0		0	0		0	0		0	0	0	17	1	0	2	999	0	1	1	2	2	1	999	1	1	1	1	1	0
780	0	0		0	0		0	0		0	0		0	0	1	43	3	0	2	2	0	1	1	2	2	1	2	0	1	1	1	1	1	Diabetes Mellitus
782	0	0		0	0		0	0		0	0		1	0	1	62	4	0	2	1	0	1	1	2	1	1	2	0	1	1	1	1	0
789	0	0		0	0		0	0		0	0		1	0	0	80	4	0	0	2	0	1	1	2	2	1	3	1	1	0	0	0	1	Hypertension
791	0	0		0	0		0	0		0	0		0	0	1	49	3	0	1	3	0	1	1	1	2	1	2	1	1	0	999	999	1	Chollesterol
796	0	0		0	0		0	0		0	0		1	0	1	55	3	0	1	3	0	1	0	2	2	1	2	1	1	1	1	0	1	Thyroid
797	0	0		0	0		0	0		0	0		1	0	0	23	2	0	3	3	0	1	0	1	2	1	2	0	1	0	0	0	0
798	0	0		0	0		0	0		0	0		1	0	1	34	2	0	3	3	0	1	1	1	2	1	1	1	1	1	1	0	0
799	0	0		0	0		0	0		0	1	2	1	0	2	53	3	0	2	1	0	1	0	1	2	1	2	0	1	1	1	1	0
800	0	0		2	0		0	0		2	0		1	0	1	34	2		2	999	0	1	0	2	2	0	999	1	1	0	999	999	0
815	0	0		0	0		0	0		0	0		0	2	2	67	4	0	1	999	0	1	1	2	1	1	2	1	1	1	0	1	0
818	0	0		0	0		0	0		0	0		1	2	1	51	3	0	1	4	0	1	0	2	2	1	2	0	1	1	1	1	1	Others
819	0	0		0	0		0	0		0	0		0	0	0	22	2		2	3	0	1	0	1	1	999	999	1	1	1	0	1	0
820	0	0		0	0		0	0		0	0		0	2	1	68	4	0	0	1	0	1	1	2	1	1	2	1	1	1	1	1	1	Hypertension
833	0	0		0	0		0	0		0	0		1	0	1	44	3	0	3	2	0	1	1	2	2	1	3	1	1	1	1	1	0
836	0	0		0	0		0	0		0	0		1	0	1	28	2	0	3	2	0	1	1	0	2	1	2	1	1	1	0	0	0
844	0	0		0	0		0	0		0	0		1	0	2	63	4	0	1	2	0	1	1	2	1	1	2	1	1	0	0	0	1
845	0	0		0	0		0	0		0	0		0	0	1	72	4	0	1	2	0	1	1	2	1	1	2	1	1	1	1	1	1	Hypertension
848	0	0		0	0		0	0		0	0		1	0	0	43	3	0	2	2	0	1	1	2	1	1	2	0	1	0	0	0	1	Diabetes Mellitus
850	0	0		0	0		0	0		0	0		1	999	1	60	3	0	1	2	0	1	1	2	2	1	3	0	1	1	1	1	1	Hypertension, Asthma
851	0	0		0	0			0		1	0		0	2	0	66	4	0	1	2	1	999	999	1	3	0	1	1	1	1	1	0	1	Thyroid
852	0	0		0	0		0	0		0	0		1	0	2	83	4	0	0	2	0	1	1	2	2	1	3	0	1	1	0	0	1	Diabetes Mellitus, Hypertension, Cardiopathy
853	0	0		0	0		0	0		0	0		1	0	1	57	3	0	2	2	0	1	1	2	1	1	2	1	1	1	1	1	1	Diabetes Mellitus, Hypertension
858	0	0		0	0		0	0		0	0		1	2	1	52	3	0	2	2	0	1	1	2	3	1	2	0	1	1	0	0	1	Diabetes Mellitus
860	0	0		0	0		0	0		0	0		1	0	1	60	3	0	1	2	0	1	1	2	3	1	2	0	1	0	0	0	0
861	2	0		2	2		2	0		1	0		0	2	0	37	2	0	1	999	0	1	1	2	1	1	999	1	1	0	0	0	0
866	0	0		0	0		0	0		0	0		0	1	2	70	4	0	1	3	0	1	1	2	2	1	2	1	1	0	0	0	0
867	0	0		0	0		2	0		0	0		0	2	1	25	2	0	1	3	0	1	1	1	2	0	999	1	1	0	999	999	0
869	0	0		0	0		0	0		0	0		0	0	1	57	3	0	1	2	0	1	1	2	3	1	2	1	1	0	0	0	0
872	1	0	0	1	0	0	2	0		1	0	0	1	0	1	71	4	0	1	999	0	1	1	2	1	1	1	1	1	1	1	1	1	Neoplasia, Thyroid, Reumathic Disease
873	0	0		0	0		0	0		0	0		0	2	1	71	4	0	1	999	0	1	0	1	1	1	2	0	1	0	999	999	1	Hypertension, Diabetes Mellitus
877	1	0	0	1	0	0	1	0		1	0	0	1	2	0	81	4	0	1	2	0	1	1	2	2	1	1	0	1	1	0	1	1	Hypertension
884	2	0		2	0		0	0		1	0		1	2	1	31	2	0	2	2	0	0	0	2	2	1	3	1	1	1	1	0	0
887	0	0		0	0		0	0		0	0		1	2	0	16	1	0	1	1	0	1	1	2	2	1	1	0	1	1	1	0	0
889	0	0		0	0		0	0		0	0		0	0	1	62	4	0	1	2	0	1	1	1	2	1	2	0	1	1	1	1	0
891	0	0		0	0		0	0		0	0		1	0	1	76	4	0	1	2	0	1	1	2	2	1	2	1	1	1	0	0	1	Reumathic Disease
892	0	0		0	0		0	0		0	0		1	2	1	49	3	0	2	2	0	1	1	2	2	1	2	1	1	1	1	1	1	Hypertension
897	0	0		0	0		0	0		0	0		0	0	1	72	4	0	1	2	0	1	1	2	2	1	2	1	1	1	1	1	1	Diabetes Mellitus, Hpertension
907	1	0		0	0		0	0		0	0		1	0	1	45	3	0	2	999	0	1	1	2	2	1	2	1	1	1	1	1	0
908	1	0		0	0		0	0		0	0		0	0	1	44	3	0	2	2	0	1	1	1	2	1	999	1	1	0	0	0	0
922	1	0		0	0		0	0		0	0		1	2	1	67	4	0	1	2	0	1	1	2	2	1	2	1	1	1	999	999	1	Cardiopathy
924	0	0		0	0		0	0		0	0		0	0	1	69	4	0	0	4	0	1	1	2	2	1	999	1	1	0	999	999	1	Hypertension, Asthma
925	0	0		2	0		0	0		0	0		1	2	0	19	1	0	2	2	0	1	1	2	2	1	2	0	1	1	1	1	0
927	0	0		0	0		0	0		0	0		1	0	1	63	4	0	1	2	0	1	1	2	2	1	1	999	1	1	1	1	0
932	0	0		0	0		0	0		0	0		1	2	1	70	4	0	0	2	0	1	1	2	1	1	3	1	1	0	999	999	1	Hypertension
933	0	0		0	0		0	0		0	2	0	0	2	1	81	4	0	1	2	0	1	1	2	1	0	999	0	1	0	0	0	0
934	2	0		2	0		0	0		2	0		1	2	0	15	1	0	1	1	0	1	1	1	2	0	999	1	1	0	999	999	0
943	1	0		0	0		1	0		1	0		1	0	1	31	2	0	1	999	0	1	0	2	2	1	1	0	1	0	0	0	0
945	0	0		0	0		0	0		0	0		1	2	0	58	3	0	1	2	0	1	0	2	2	1	3	1	1	1	1	1	1	Hypertension
947	0	0		0	0		0	0		0	0		1	2	2	39	2	0	1	2	0	1	1	1	2	1	999	1	1	1	1	1	0
944	0	0		0	0		0	0		0	0		1	0	1	61	4	0	1	2	0	1	1	1	2	1	2	1	1	1	1	1	1	Chronic Pulmonary, Cardiopathy
946	0	0		0	0		0	0		0	0		1	1	0	28	2	0	1	1	0	1	0	2	2	1	999	0	1	0	999	999	0
950	0	0		2	0		2	0		1	0		1	2	0	14	1	0	1	999	0	1	1	2	2	1	999	0	1	1	1	1	0
951	0	0		1	0		0	0		0	0		1	2	2	32	2	0	2	2	0	1	1	2	2	1	3	1	1	1	999	999	0
952	1	0		1	0		0	0		1	0		1	2	2	82	4	0	0	1	0	0	1	2	2	1	2	1	1	1	1	1	1	Hypertension, Chollesterol
953	0	0		0	0			9		0	0		1	2	1	61	4	0	2	2	0	1	0	1	2	1	3	1	1	0	999	999	0
957	2	0		1	0		0	0		2	0		0	0	1	36	2	0	2	1	0	1	1	2	2	1	3	0	1	0	0	0	1	Reumathic Disease, Others
958	0	0		0	0		0	0		0	0		1	2	1	53	3	0	1	2	0	1	1	2	2	1	3	1	1	1	1	1	1	Chollesterol, Hypertension
968	0	0		0	0		0	0		2	0		0	1	1	70	4	0	1	1	0	1	0	1	1	1	2	1	1	1	0	999	1	Hypertension
959	1	0		0	0		0	0		0	0		1	2	0	37	2	0	0	2	0	1	1	1	2	1	3	1	1	1	1	1	1	Diabetes Mellituss Mellitus
960	0	0		0	0		0	0		0	0		0	1	2	63	4	0	1	1	0	1	0	1	1	1	1	0	1	0	0	0	1	Hepatic Disease
961	0	0		0	0		0	0		0	1	2	0	2	2	83	4	0	1	2	0	1	1	2	2	1	1	0	1	1	0	0	1	Chollesterol, Hypertension
965	1	0		1	0		0	0		2	0		0	0	0	21	2	0	2	999	0	1	1	2	2	1	3	1	1	999	999	999	0
966	0	0		0	0		0	0		0	0		1	2	2	71	4	0	0	1	0	1	0	1	1	1	2	1	1	1	1	1	1	Cardiopathy
977	1	0		0	0		0	0		1	0		0	1	1	26	2	0	2	2	0	1	1	1	2	1	3	1	1	0	0	0	0
979	0	0		0	0		0	0		0	0		0	2	1	53	3	0	1	3	0	1	1	2	2	1	1	0	1	0	999	999	0
980	0	0		0	0		0	0		0	0		0	0	1	69	4	0	1	2	0	1	1	2	1	1	1	1	1	1	1	1	0
986	2	0		0	0		0	0		2	0		1	1	1	44	3	0	1	1	0	1	1	2	1	1	1	1	1	0	1	1	1	Hematological Disease
996	0	0		0	0		0	0		0	0		0	0	0	21	2	0	2	3	0	1	1	2	2	1	1	1	1	1	1	1	0
1002	0	0		0	0		0	0		0	0		1	0	2	64	4	0	0	1	0	1	0	2	1	1	3	0	1	999	999	999	1	Hypertension, HIV+, Thyroid
1003	0	0		2	0		0	2		2	2	2	1	2	1	53	3	0	1	3	0	1	1	2	2	1	3	1	1	1	1	1	1	Hypertension
1004	0	0		0	0		0	0		0	0		0	2	0	22	2	0	2	3	0	1	1	2	2	1	3	1	1	0	999	999	0
1010	0	0		0	0		0	0		0	0		1	0	2	82	4	0	0	2	0	1	1	2	1	1	2	1	1	1	1	1	1	Hypertension, Diabetes Mellitus
1014	0	0		0	0		0	0		0	0		1	0	2	44	3	0	1	2	0	1	1	1	1	1	2	1	1	1	0	0	0
1022	0	0		2	0		0	0		0	0		1	0	1	71	4	0	0	2	0	1	1	2	1	1	2	0	1	0	0	0	0
1023	0	0		0	0		0	0		0	0		1	1	1	66	4	0	2	2	0	1	1	2	1	1	2	0	1	0	0	0	1	Hypertension, Reumathic Disease
1024	1	0		0	0		1	0		0	0		0	1	1	62	4	0	1	2	0	1	1	2	1	1	2	0	1	1	0	1	1	Diabetes Mellitus, Hypertension
1025	0	0		0	0		0	0		0	0		1	0	0	51	3	0	1	2	0	1	1	2	2	1	2	1	1	1	1	1	1	Hypertension, Diabetes Mellituss
1029	1	0		2	0		2	0		2	0		1	0	0	24	2	0	2	2	0	0	1	2	2	1	2	0	1	1	1	1	0
1044	0	0		0	0		0	0		0	0		0	0	0	50	3	0	1	2	0	1	0	1	3	1	2	0	1	1	1	1	1	Hypertension
1045	0	0		0	0		0	0		0	0		1	1	1	54	3	0	1	2	0	1	1	2	1	1	2	1	1	1	1	1	1	Chronic Pulmonary
1062	0	0		0	0		0	0		0	0		1	0	2	60	3	0	3	2	0	1	1	2	1	1	2	0	1	1	1	0	0
1084	1	0	0	1	0	0	1	0		1	0	0	0	0	2	41	3	0	2	2	0	1	0	2	2	1	999	1	1	0	0	0	0
1091	1	0		1	0	0	1	0		2	0	0	0	0	1	49	3	0	2	3	0	1	1	1	2	1	1	1	1	1	0	0	0
1094	0	0		0	0		0	0		0	0		0	0	0	37	2	0	0	2	0	1	1	2	2	1	2	1	1	0	0	0	1	Hypertension, Chollesterol
1104	2	0		0	0		0	0		0	0		0	0	1	59	3	0	1	2	0	1	1	2	1	1	3	1	1	1	1	0	1	Chollesterol, Others
1111	0	0		0	0		0	0		0	0		1	1	1	56	3	0	1	2	0	1	1	2	1	1	3	1	1	1	1	1	1	Diabetes Mellitus, Hypertension, Fibromyalgia
1114	2	0		1	0		0	0		0	0		0	0	0	24	2	0	1	3	0	1	1	2	2	1	999	0	1	0	999	999	0
1121	0	0		0	0		0	0		0	0		0	0	0	58	3	0	1	2	0	1	1	0	2	1	2	0	1	1	0	0	0
1125	0	0		0	0		0	0		0	0		1	2	2	66	4	0	1	2	0	0	0	2	1	1	2	0	1	1	1	1	1	Depression
1127	1	0		0	0		0	0		0	1	0	0	2	1	32	2	0	3	3	0	1	1	1	1	0	999	1	1	0	0	0	0
1132	0	0		0	0		0	0		0	0		0	0	0	58	3	0	1	999	0	1	1	1	2	1	1	1	1	0	999	999	1
1134	0	0		2	0		0	0		0	0		1	2	0	26	2	0	3	2	0	1	1	1	2	1	2	1	1	0	999	999	0
1135	0	0		0	0		0	0		0	0		0	2	1	65	4	0	1	2	0	1	1	2	1	1	3	1	1	1	0	0	0
1136	1	0		1	0		0	0		0	0		1	2	1	55	3	0	1	2	0	1	1	1	1	1	3	1	1	1	0	1	0
1138	0	0		0	0		0	0		0	0		1	0	0	65	4	0	0	2	0	1	1	2	2	1	2	1	1	1	1	0	1	Diabetes Mellitus
1139	0	0		0	0		0	0		0	0		1	0	1	46	3	0	2	3	0	1	0	2	2	1	2	999	1	1	1	1	0
1142	0	0		0	0		0	0		0	0		1	0	2	58	3	0	1	2	0	1	0	2	1	1	2	1	1	0	0	0	1	Asthma
1143	0	0		1	0		0	0		0	0		0	0	1	62	4	0	1	3	0	1	1	1	2	1	2	1	1	0	0	0	0
1146	0	0		0	0		0	0		0	0		0	1	1	64	4	0	1	3	0	1	1	1	2	1	2	1	1	0	0	0	0
1145	0	0		0	0		0	0		0	0		1	0	1	34	2	0	2	2	0	1	1	2	2	1	999	0	1	0	999	999	1	Hypertension
1147	0	0		0	0		0	0		0	0		0	2	0	24	2	0	2	3	0	1	0	1	2	1	1	1	1	999	999	999	0
1151	0	0		0	0		1	0		2	0		1	0	2	53	3	0	0	1	0	1	1	2	2	1	3	0	1	0	0	0	1	Hypertension
1162	0	0		0	0		0	0		0	0		1	0	2	64	4	0	1	2	0	0	1	2	1	1	2	0	1	1	1	1	2
1174	0	0		0	0		0	0		0	0		0	0	1	57	3	0	1	3	0	1	1	1	2	1	2	1	1	0	0	0	1	Diabetes Mellitus, Hypertension
1182	0	0		0	0		0	0		0	0		1	0	2	62	4	0	2	3	0	1	0	2	1	1	2	0	1	0	999	999	1	Hepatic Disease, Hpertension, Diabetes Mellituss
1184	0	0		0	0		0	0		0	0		0	999	1	57	3	0	1	999	0	0	1	0	2	1	2	1	1	1	0	1	0
1186	0	0		0	0		0	0		0	0		0	0	1	67	4	0	1	3	0	0	1	0	1	1	3	1	1	1	1	1	1	Hypertension
1187	0	0		0	0		0	0		0	0		1	0	1	73	4	0	1	2	0	1	1	2	1	1	1	0	1	1	0	0	1	Hpertension
1189	0	0		0	0		0	0		0	0		0	0	2	60	3	0	1	2	0	0	1	2	1	1	1	1	1	0	999	999	0
1191	0	0		0	0		0	0		0	0		0	0	0	19	1	0	2	999	0	1	1	1	2	1	1	1	1	1	1	1	1	Asthma
1192	0	0		0	0		0	0		0	0		1	0	1	56	3	0	3	4	0	1	1	0	2	1	2	0	1	1	1	1	1	Reumathic Disease, Others
1196	0	0		0	0		0	0		0	0		1	2	1	45	3	0	3	2	0	1	1	2	1	1	3	1	1	1	0	1	1	Others
1197	0	0		0	0		0	0		0	0		0	0	1	51	3	0	1	2	0	1	1	1	1	1	2	1	1	0	0	0	0
1199	0	0		0	2	0	0	0		0	0	0	1	0	1	59	3	0	2	2	0	1	0	2	2	1	2	1	1	0	0	0	0
1202	0	0		0	0		0	0		0	0		1	0	2	50	3	0	1	2	0	1	1	2	2	1	2	0	0	1	1	1	1	HypertensionS, HIPOGLICEMIA
1206	0	0		0	0		0	0		0	0		1	0	2	71	4		0	999	0	1	1	2	2	1	2	0	1	1	1	0	1	Hypertension
1210	0	0		0	0		0	0		0	0		1	2	1	80	4	0	999	999	0	0	1	2	2	1	2	0	1	0	999	999	1	Hypertension
1214	1	0		1	0		0	0		0	0		1	0	1	97	4	0	2	2	0	1	1	1	2	1	2	0	1	1	0	1	0
1217	1	0		1	0		1	0		1	0	0	1	0	2	50	3	0	0	2	0	1	1	2	2	1	2	0	1	1	0	0	0
1219	2	0		1	0		0	0		2	0		1	0	0	33	2	0	2	3	0	1	1	1	2	1	1	1	1	0	999	999	0
1228	0	0		0	0		0	0		0	0		0	0	0	42	3	0	1	2	0	1	1	2	2	1	1	1	1	1	0	1	0
1237	0	0		0	0		0	0		0	0		0	0	1	57	3		1	2	0	1	0	1	2	1	2	1	1	1	0	0	0
1238	2	0		0	0		0	0		0	0		0	0	1	62	4	0	1	3	0	1	1	1	2	1	2	1	1	1	0	0	0
1256	0	0		0	0		0	0		0	0		1	2	1	58	3		1	3	0	1	1	2	1	1	2	1	1	0	999	999	0
1274	0	0		0	0		0	0		0	0		1	0	1	44	3	0	3	2	0	1	1	1	2	1	999	1	1	0	0	0	1	Chollesterol
1278	0	0		0	0		0	0		0	0		1	0	1	53	3	0	2	2	0	0	1	2	2	1	999	0	1	1	0	1	0
1285	1	0		1	0		0	0		0	0		0	0	0	45	4	0	2	2	0	1	1	2	2	1	1	0	1	0	999	999	1	Hypertension, Depression
1287	1	0		1	0		0	0		0	0		1	0	1	32	2	0	3	3	0	1	1	2	2	1	2	1	1	0	0	0	0
1298	0	0		0	0		0	0		0	0		1	0	2	52	3	0	0	999	0	1	1	2	1	1	3	1	1	1	1	0	0
1428	0	0		0	0		0	0		0	0		1	0	1	53	3	0	1	2	0	1	1	2	1	1	2	1	1	1	1	1	1	Hypertension
1137	0	0		0	0		0	0		0	0		0	0	1	68	4	0	1	2	0	1	1	1	2	1	2	1	1	1	0	0	0
1447	0	0		1	0		1	0		1	0		1	0	2	34	2	0	3	2	0	1	1	1	2	1	2	1	1	0	999	999	1	Hypertension, Diabetes Mellitus
1458	0	0		0	0		0	0		0	0		1	1	0	57	3	0	1	3	0	1	1	1	2	1	1	1	1	1	1	1	1	Hematological Disease
1462	0	0		2	0		0	0		0	0		1	2	1	56	3		1	3	0	1	1	2	2	1	3	1	1	999	999	999	1	Respiratory Disease
1464	0	0		0	0		0	0		0	0		0	2	1	79	4	0	1	3	0	1	1	1	2	1	2	0	1	1	0	0	1	Hypertension
1468	0	0		1	0		0	0		2	0		1	0	2	37	2	0	2	3	0	1	1	2	3	1	1	1	1	1	1	1	1	Diabetes Mellituss
1469	1	0	0	1	0	0	2	0	0	1	0		0	1	1	23	2	0	2	999	0	1	1	1	2	1	2	1	1	1	1	0	0
1501	2	0		1	0		0	0		1	0		0	1	0	22	2	0	3	3	0	1	1	1	2	1	2	1	1	1	1	1	0
1510	0	0		1	0		0	0		1	0		1	0	0	63	4	0	0	1	0	1	1	2	3	1	3	1	1	1	1	1	1	Hematological Disease, Asthma
1512	0	0		1	0		0	0		0	0		1	2	2	34	2	0	3	3	0	1	0	1	1	1	2	1	1	1	1	0	1
1514	0	0		0	0		0	0		0	0		1	0	0	61	4	0	1	2	0	1	1	1	2	1	2	1	1	1	1	1	0
1522	0	0		0	0		0	0		0	0		0	0	1	25	2	0	2	2	0	1	0	1	1	1	2	1	1	1	1	1	0
1526	0	0		0	0		0	0		1	0		1	0	1	47	3	0	1	2	0	1	0	1	2	1	3	1	1	1	1	0	0
1529	0	0		0	0		0	0		0	0		1	2	1	45	3	0	1	4	0	1	0	2	2	1	2	1	1	0	0	0	1	Hypertension
1538	0	0		0	0		0	0		0	0		0	2	2	49	3		1	2	0	1	1	1	2	0	999	1	1	0	999	999	1	Hypertension
1539	0	0		1	0		0	0		2	0		1	0	1	53	3	0	1	1	0	1	1	1	2	1	2	1	1	1	1	1	0
1546	0	0		0	0		0	0		0	0		1	0	1	64	4	0	2	2	0	1	1	2	1	1	2	0	1	0	0	0	1	Thyroid
1553	0	0		0	0		0	0		2	0		0	0	1	24	2	0	3	3	0	0	1	2	1	1	2	0	1	0	0	0	0
1555	0	0		0	0		1	0		0	0		1	0	0	69	4	0	1	3	0	1	0	1	2	1	2	1	1	1	1	1	0
1557	0	0		0	0		0	0		0	0		0	0	1	69	4	0	1	999	0	1	1	2	1	1	1	1	1	0	0	1	1	Hypertension
1594	0	0		0	0		0	0		0	0		1	0	2	54	3	1	2	2	0	1	0	2	2	0	999	0	1	0	999	999	1	Hpertension, Diabetes Mellituss
1603	0	0		0	0		0	0		0	0		1	0	1	60	3	0	1	3	0	1	1	1	2	1	1	0	1	0	999	999	0
1626	0	0		0	0		0	0		0	0		0	0	1	68	4	0	2	2	0	1	1	1	2	1	2	0	1	0	0	0	1	Hypertension
1634	0	0		2	0		0	0		1	0		0	0	1	34	2	0	2	3	0	0	1	0	1	1	1	1	1	1	1	1	1	Hepatic Disease
												Placa 3
												0.0844
												0.6898
												0.6118
												0.6529
												1.8754
												0.6515

## Sheet: CODEBOOK_I
Codebook
ID_Participants
Results_CHIKVIgM_FB15/16	0 - Negative	1 - Positive	2 - Equivocal/Borderline
Results_CHIKVIgG_FB15/16	0 - Negative	1 - Positive	2 - Equivocal/Borderline
Results_MAYVIgG_FB15/16	0 - Negative	1 - Positive	2 - Equivocal/Borderline
Results_CHIKVIgM_A0116/17	0 - Negative	1 - Positive	2 - Equivocal/Borderline
Results_CHIKVIgG_A0116/17	0 - Negative	1 - Positive	2 - Equivocal/Borderline
Results_MAYVIgG_A0116/17	0 - Negative	1 - Positive	2 - Equivocal/Borderline
Results_CHIKVIgM_A0217/18	0 - Negative	1 - Positive	2 - Equivocal/Borderline
Results_CHIKVIgG_A0217/18	0 - Negative	1 - Positive	2 - Equivocal/Borderline
Results_MAYVIgG_A0217/18	0 - Negative	1 - Positive	2 - Equivocal/Borderline
Results_CHIKVIgM_A0318/19	0 - Negative	1 - Positive	2 - Equivocal/Borderline
Results_CHIKVIgG_A0318/19	0 - Negative	1 - Positive	2 - Equivocal/Borderline
Results_MAYVIgG_A0318/19	0 - Negative	1 - Positive	2 - Equivocal/Borderline
SEX	0 - Male	1 - Female
ETHNICITY	0 - White	1 - Black	2 - Brown, Yellow	999 - Missing
Marital/Civil Status	0 - Single	1 - Married or Civil Union	2 - Divorcied or Window	999 - Missing
AGE
AGE_RANGE (years)	1 - 10 to 20	2 - 21 to 40	3 - 41 to 60	4 - More 61	999 - Missing
ZONE	0 - Urban Area	1 - Farm Area
SCHOOLING (years of study)	0 - 0 to 2	1 - 3 to 7	2 - 8 to 11	3 - More 12	999 - Missing
PER CAPITA INCOME (R$)	1 - 0.00 to 980.00	2 - 981.00 to 3,000.00	3 - 3,001.00 to 7,000.00	4 - More7,000.00	999 - Missing
RESIDENCE_TYPE	0 - House	1- House up 1 Floor and Apartament	2 - Farm	999 - Missing
IS YARD?	0 - No	1 - Yes	999 - Missing
THE HOUSE IS	0 - Rent, Borrowed or Landed	1 - Own	999 - Missing
HOW LONG DOES THE PARTICIPANT STAY AT HOME PER DAY?	0 - Until 6 hours	1 - 7 to 12 hours	2 - More 12 hours	999 - Missing
NUMBER HOUSEHOLDS	1 - 1 to 2	2 - 3 to 5	3 - More 6	999 - Missing
DOES THE PARTICIPANT RECEIVE VISITS FROM HEALTHCARE AGENTS?	0 - No	1 - Yes	999 - Missing
IF YES, HOW MANY TIMES A YEAR DOES THE AGENT VISIT THE HOUSEHOLD?	1 - 0 to 6	2 - 7 to 12	3 - More 12 times	999 - Missing
DOES THE PARTICIPANT USE INSECTICIDE/POISON?	0 - No	1 - Yes	999 - Missing
IS THERE WATER SUPPLY AND BASIC SANITATION IN THE RESIDENCE?	0 - No	1 - Yes	999 - Missing
HAS THE PARTICIPANT EVER HAD DENGUE?	0 - No	1 - Yes	999 - Missing
DID THE PARTICIPANT SEE A DOCTOR EVERY TIME GOT SICK?	0 - No	1 - Yes	999 - Missing
DID THE PARTICIPANT HAVE LABORATORIAL CONFIRMATION OF THEIR DISEASE?	0 - No	1 - Yes	999 - Missing
DOES THE PARTICIPANT HAVE ANY CHRONIC DISEASE?	0 - No	1 - Yes	999 - Missing
If yes, which ones?

## Sheet: Study_mosquitoes
ID_TRAP	FIELD_TEAM	FIELD_TEAM_COLOR	MONTH_COLLECT	TRAP_INSTALL_DATE	TRAP_REMOVE_DATE	BLOCK	Total of Ae_aegypti_Male in each residence	Total of Ae_aegypti_Female in each residence	Total of Ae_albopictus_Male in each residence	Total of Ae_albopictus_Female in each residence	ID_MOLECULAR_ASSAY_AEGYPTI_MALE	CHIKV__RESULTS_AE_MALE	ID_MOLECULAR_ASSAY_AEGYPTI_FEMALE	CHIKV_RESULTS_AE_FEMALE	ID_MOLECULAR_ASSAY_ALBOPICTUS_FEMALE	CHIKV_RESULTS_AB_FEMALE
1	Coorte	PINK	2015-11-01	2015-11-23	2015-11-24	6583	0	0	0	0	-	-	-	-	-	-
2	Coorte	PINK	2015-11-01	2015-11-23	2015-11-24	6585	0	0	0	0	-	-	-	-	-	-
3	Coorte	PINK	2015-11-01	2015-11-23	2015-11-24	6580	1	0	0	0	20	0	-	-	-	-
4	Coorte	PINK	2015-11-01	2015-11-23	2015-11-24	6589	0	0	0	0	-	-	-	-	-	-
5	Coorte	PINK	2015-11-01	2015-11-23	2015-11-24	6591	0	0	0	0	-	-	-	-	-	-
6	Coorte	PINK	2015-11-01	2015-11-23	2015-11-24	6592	0	0	0	0	-	-	-	-	-	-
7	Coorte	PINK	2015-11-01	2015-11-23	2015-11-24	6593	0	0	0	0	-	-	-	-	-	-
8	Coorte	PINK	2015-11-01	2015-11-23	2015-11-24	6588	0	0	0	0	-	-	-	-	-	-
9	Coorte	PINK	2015-11-01	2015-11-23	2015-11-24	6618	0	0	0	0	-	-	-	-	-	-
10	Coorte	PINK	2015-11-01	2015-11-23	2015-11-24	6604	0	0	0	0	-	-	-	-	-	-
11	Coorte	PINK	2015-11-01	2015-11-23	2015-11-24	6597	0	0	0	0	-	-	-	-	-	-
12	Coorte	PINK	2015-11-01	2015-11-23	2015-11-24	6605	0	0	0	0	-	-	-	-	-	-
13	Coorte	PINK	2015-11-01	2015-11-23	2015-11-24	6610	0	0	0	0	-	-	-	-	-	-
14	Coorte	PINK	2015-11-01	2015-11-23	2015-11-24	6605	0	0	0	0	-	-	-	-	-	-
15	Coorte	PINK	2015-11-01	2015-11-23	2015-11-24	6598	1	0	0	0	21	0	-	-	-	-
1	Vacina	GREEN	2015-11-01	2015-11-23	2015-11-24	7231	0	2	0	0	-	-	22	0	-	-
2	Vacina	GREEN	2015-11-01	2015-11-23	2015-11-24	6686	0	0	0	0	-	-	-	-	-	-
3	Vacina	GREEN	2015-11-01	2015-11-23	2015-11-24	6695	0	0	0	0	-	-	-	-	-	-
4	Vacina	GREEN	2015-11-01	2015-11-23	2015-11-24	6697	0	0	0	0	-	-	-	-	-	-
5	Vacina	GREEN	2015-11-01	2015-11-23	2015-11-24	6697	0	0	0	0	-	-	-	-	-	-
6	Vacina	GREEN	2015-11-01	2015-11-23	2015-11-24	6693	0	0	0	0	-	-	-	-	-	-
7	Vacina	GREEN	2015-11-01	2015-11-23	2015-11-24	6683	0	0	0	0	-	-	-	-	-	-
8	Vacina	GREEN	2015-11-01	2015-11-23	2015-11-24	6683	0	0	0	0	-	-	-	-	-	-
9	Vacina	GREEN	2015-11-01	2015-11-23	2015-11-24	7275	0	0	0	0	-	-	-	-	-	-
10	Vacina	GREEN	2015-11-01	2015-11-23	2015-11-24	6642	0	1	0	0	-	-	23	0	-	-
11	Vacina	GREEN	2015-11-01	2015-11-23	2015-11-24	6696	0	0	0	0	-	-	-	-	-	-
12	Vacina	GREEN	2015-11-01	2015-11-23	2015-11-24	7210	0	0	0	0	-	-	-	-	-	-
13	Vacina	GREEN	2015-11-01	2015-11-23	2015-11-24	7217	0	0	0	0	-	-	-	-	-	-
14	Vacina	GREEN	2015-11-01	2015-11-23	2015-11-24	7228	0	0	0	0	-	-	-	-	-	-
15	Vacina	GREEN	2015-11-01	2015-11-23	2015-11-24	7228	0	0	0	0	-	-	-	-	-	-
16	Coorte	PINK	2015-11-01	2015-11-26	2015-11-27	6692	0	0	0	0	-	-	-	-	-	-
17	Coorte	PINK	2015-11-01	2015-11-26	2015-11-27	6614	0	1	0	0	-	-	174	1	-	-
18	Coorte	PINK	2015-11-01	2015-11-26	2015-11-27	6690	1	3	0	0	24	0	186	0	-	-
19	Coorte	PINK	2015-11-01	2015-11-26	2015-11-27	6689	0	0	0	0	-	-	-	-	-	-
20	Coorte	PINK	2015-11-01	2015-11-26	2015-11-27	6577	0	1	0	0	-	-	185	0	-	-
21	Coorte	PINK	2015-11-01	2015-11-26	2015-11-27	6579	0	1	0	0	-	-	26	0	-	-
22	Coorte	PINK	2015-11-01	2015-11-26	2015-11-27	6578	0	0	0	0	-	-	-	-	-	-
23	Coorte	PINK	2015-11-01	2015-11-26	2015-11-27	6616	0	0	0	0	-	-	-	-	-	-
24	Coorte	PINK	2015-11-01	2015-11-26	2015-11-27	6612	1	1	0	0	180	0	170	1	-	-
25	Coorte	PINK	2015-11-01	2015-11-26	2015-11-27	6575	0	0	0	0	-	-	-	-	-	-
26	Coorte	PINK	2015-11-01	2015-11-26	2015-11-27	6648	0	0	0	0	-	-	-	-	-	-
27	Coorte	PINK	2015-11-01	2015-11-26	2015-11-27	6602	0	0	0	0	-	-	-	-	-	-
28	Coorte	PINK	2015-11-01	2015-11-26	2015-11-27	6599	1	1	0	0	171	0	172	0	-	-
29	Coorte	PINK	2015-11-01	2015-11-26	2015-11-27	6685	0	0	0	0	-	-	-	-	-	-
30	Coorte	PINK	2015-11-01	2015-11-26	2015-11-27	6595	2	1	0	0	181	0	183	0	-	-
16	Vacina	GREEN	2015-11-01	2015-11-26	2015-11-27	7227	0	4	0	1	-	-	28	0	29	0
17	Vacina	GREEN	2015-11-01	2015-11-26	2015-11-27	7227	0	2	0	1	-	-	184	0	30	0
18	Vacina	GREEN	2015-11-01	2015-11-26	2015-11-27	7220	0	0	0	0	-	-	-	-	-	-
19	Vacina	GREEN	2015-11-01	2015-11-26	2015-11-27	7219	0	2	0	0	-	-	175	1	-	-
20	Vacina	GREEN	2015-11-01	2015-11-26	2015-11-27	7212	1	0	0	1	177	0	-	-	191	1
21	Vacina	GREEN	2015-11-01	2015-11-26	2015-11-27	7221	0	4	0	0	-	-	173	1	-	-
22	Vacina	GREEN	2015-11-01	2015-11-26	2015-11-27	7211	0	0	0	0	-	-	-	-	-	-
23	Vacina	GREEN	2015-11-01	2015-11-26	2015-11-27	7226	0	1	0	0	-	-	25	0	-	-
24	Vacina	GREEN	2015-11-01	2015-11-26	2015-11-27	7223	0	0	0	0	-	-	-	-	-	-
25	Vacina	GREEN	2015-11-01	2015-11-26	2015-11-27	7222	0	3	0	0	-	-	27	0	-	-
26	Vacina	GREEN	2015-11-01	2015-11-26	2015-11-27	7216	0	0	0	0	-	-	-	-	-	-
27	Vacina	GREEN	2015-11-01	2015-11-26	2015-11-27	7229	0	2	0	0	-	-	178	1	-	-
28	Vacina	GREEN	2015-11-01	2015-11-26	2015-11-27	7230	0	1	0	0	-	-	182	0	-	-
29	Vacina	GREEN	2015-11-01	2015-11-26	2015-11-27	7213	0	5	0	0	-	-	179	0	-	-
30	Vacina	GREEN	2015-11-01	2015-11-26	2015-11-27	7237	0	1	0	0	-	-	176	0	-	-
1	Coorte	PINK	2015-12-01	2015-12-14	2015-12-15	6583	0	0	0	0	-	-	-	-	-	-
2	Coorte	PINK	2015-12-01	2015-12-14	2015-12-15	6585	0	0	0	0	-	-	-	-	-	-
3	Coorte	PINK	2015-12-01	2015-12-14	2015-12-15	6580	0	0	0	0	-	-	-	-	-	-
4	Coorte	PINK	2015-12-01	2015-12-14	2015-12-15	6589	0	0	0	0	-	-	-	-	-	-
5	Coorte	PINK	2015-12-01	2015-12-14	2015-12-15	6591	1	1	0	0	45	0	49	0	-	-
6	Coorte	PINK	2015-12-01	2015-12-14	2015-12-15	6592	0	0	0	0	-	-	-	-	-	-
7	Coorte	PINK	2015-12-01	2015-12-14	2015-12-15	6593	0	0	0	0	-	-	-	-	-	-
8	Coorte	PINK	2015-12-01	2015-12-14	2015-12-15	6588	0	1	0	0	-	-	195	0	-	-
9	Coorte	PINK	2015-12-01	2015-12-14	2015-12-15	6618	0	0	0	0	-	-	-	-	-	-
10	Coorte	PINK	2015-12-01	2015-12-14	2015-12-15	6604	1	0	0	0	204	0	-	-	-	-
11	Coorte	PINK	2015-12-01	2015-12-14	2015-12-15	6597	0	0	0	0	-	-	-	-	-	-
12	Coorte	PINK	2015-12-01	2015-12-14	2015-12-15	6609	0	0	0	0	-	-	-	-	-	-
13	Coorte	PINK	2015-12-01	2015-12-14	2015-12-15	6610	0	0	0	0	-	-	-	-	-	-
14	Coorte	PINK	2015-12-01	2015-12-14	2015-12-15	6605	0	0	0	0	-	-	-	-	-	-
15	Coorte	PINK	2015-12-01	2015-12-14	2015-12-15	6605	10	0	0	0	200	1	-	-	-	-
15	Coorte	PINK	2015-12-01	2015-12-14	2015-12-15	6605	10	0	0	0	211	1	-	-	-	-
15	Coorte	PINK	2015-12-01	2015-12-14	2015-12-15	6598	10	4	0	0	212	1	46	0	-	-
1	Vacina	GREEN	2015-12-01	2015-12-14	2015-12-15	7231	0	2	0	0	-	-	50	0	-	-
2	Vacina	GREEN	2015-12-01	2015-12-14	2015-12-15	6686	0	0	0	0	-	-	-	-	-	-
3	Vacina	GREEN	2015-12-01	2015-12-14	2015-12-15	6695	1	0	0	0	48	0	-	-	-	-
4	Vacina	GREEN	2015-12-01	2015-12-14	2015-12-15	6697	0	0	0	0	-	-	-	-	-	-
5	Vacina	GREEN	2015-12-01	2015-12-14	2015-12-15	6697	0	0	0	0	-	-	-	-	-	-
6	Vacina	GREEN	2015-12-01	2015-12-14	2015-12-15	6693	0	2	0	0	-	-	208	1	-	-
7	Vacina	GREEN	2015-12-01	2015-12-14	2015-12-15	6683	1	2	0	0	47	0	194	0	-	-
8	Vacina	GREEN	2015-12-01	2015-12-14	2015-12-15	6683	0	0	0	0	-	-	-	-	-	-
9	Vacina	GREEN	2015-12-01	2015-12-14	2015-12-15	7275	0	0	0	0	-	-	-	-	-	-
10	Vacina	GREEN	2015-12-01	2015-12-14	2015-12-15	6642	0	1	0	0	-	-	53	0	-	-
11	Vacina	GREEN	2015-12-01	2015-12-14	2015-12-15	6696	0	0	0	0	-	-	-	-	-	-
12	Vacina	GREEN	2015-12-01	2015-12-14	2015-12-15	7210	0	0	0	0	-	-	-	-	-	-
13	Vacina	GREEN	2015-12-01	2015-12-14	2015-12-15	7217	0	0	0	0	-	-	-	-	-	-
14	Vacina	GREEN	2015-12-01	2015-12-14	2015-12-15	7218	0	0	0	0	-	-	-	-	-	-
15	Vacina	GREEN	2015-12-01	2015-12-14	2015-12-15	7228	0	1	0	0	-	-	187	1	-	-
16	Coorte	PINK	2015-12-01	2015-12-17	2015-12-18	6692	0	0	0	0	-	-	-	-	-	-
17	Coorte	PINK	2015-12-01	2015-12-17	2015-12-18	6614	0	1	0	0	-	-	203	1	-	-
18	Coorte	PINK	2015-12-01	2015-12-17	2015-12-18	6690	1	0	0	0	197	0	-	-	-	-
19	Coorte	PINK	2015-12-01	2015-12-17	2015-12-18	6689	1	0	0	0	193	0	-	-	-	-
20	Coorte	PINK	2015-12-01	2015-12-17	2015-12-18	6577	0	1	0	0	-	-	196	0	-	-
21	Coorte	PINK	2015-12-01	2015-12-17	2015-12-18	6579	0	1	0	0	-	-	-	-	-	-
22	Coorte	PINK	2015-12-01	2015-12-17	2015-12-18	6578	0	1	0	0	-	-	209	1	-	-
23	Coorte	PINK	2015-12-01	2015-12-17	2015-12-18	6616	0	0	0	0	-	-	-	-	-	-
24	Coorte	PINK	2015-12-01	2015-12-17	2015-12-18	6612	1	1	0	0	213	1	-	-	-	-
25	Coorte	PINK	2015-12-01	2015-12-17	2015-12-18	6575	0	2	0	0	-	-	205	0	-	-
26	Coorte	PINK	2015-12-01	2015-12-17	2015-12-18	6648	0	1	0	0	-	-	54	0	-	-
27	Coorte	PINK	2015-12-01	2015-12-17	2015-12-18	6602	0	0	0	0	-	-	-	-	-	-
28	Coorte	PINK	2015-12-01	2015-12-17	2015-12-18	6599	1	1	0	0	51	0	202	1	-	-
29	Coorte	PINK	2015-12-01	2015-12-17	2015-12-18	6685	0	1	0	0	-	-	192	0	-	-
30	Coorte	PINK	2015-12-01	2015-12-17	2015-12-18	6595	0	1	0	0	-	-	-	-	-	-
16	Vacina	GREEN	2015-12-01	2015-12-17	2015-12-18	7227	0	0	0	0	-	-	-	-	-	-
17	Vacina	GREEN	2015-12-01	2015-12-17	2015-12-18	7227	0	0	0	0	-	-	-	-	-	-
18	Vacina	GREEN	2015-12-01	2015-12-17	2015-12-18	7220	0	0	0	0	-	-	-	-	-	-
19	Vacina	GREEN	2015-12-01	2015-12-17	2015-12-18	7219	0	0	0	0	-	-	-	-	-	-
20	Vacina	GREEN	2015-12-01	2015-12-17	2015-12-18	7212	0	0	0	0	-	-	-	-	-	-
21	Vacina	GREEN	2015-12-01	2015-12-17	2015-12-18	7221	0	1	0	0	-	-	188	1	-	-
22	Vacina	GREEN	2015-12-01	2015-12-17	2015-12-18	7211	0	2	0	0	-	-	189	0	-	-
23	Vacina	GREEN	2015-12-01	2015-12-17	2015-12-18	7226	0	0	0	0	-	-	-	-	-	-
24	Vacina	GREEN	2015-12-01	2015-12-17	2015-12-18	7223	0	0	0	0	-	-	-	-	-	-
25	Vacina	GREEN	2015-12-01	2015-12-17	2015-12-18	7222	0	1	0	0	-	-	190	1	-	-
26	Vacina	GREEN	2015-12-01	2015-12-17	2015-12-18	7216	0	0	0	0	-	-	-	-	-	-
27	Vacina	GREEN	2015-12-01	2015-12-17	2015-12-18	7229	0	0	0	0	-	-	-	-	-	-
28	Vacina	GREEN	2015-12-01	2015-12-17	2015-12-18	7230	0	0	0	0	-	-	-	-	-	-
29	Vacina	GREEN	2015-12-01	2015-12-17	2015-12-18	7213	0	2	0	0	-	-	217	0	-	-
30	Vacina	GREEN	2015-12-01	2015-12-17	2015-12-18	7237	0	1	0	1	-	-	201	0	-	-
1	Coorte	PINK	2016-01-01	2016-01-25	2016-01-26	6692	0	1	0	0	-	-	39	0	-	-
2	Coorte	PINK	2016-01-01	2016-01-25	2016-01-26	6614	0	0	0	0	-	-	-	-	-	-
3	Coorte	PINK	2016-01-01	2016-01-25	2016-01-26	6690	3	0	0	0	38	0	-	-	-	-
4	Coorte	PINK	2016-01-01	2016-01-25	2016-01-26	6689	1	0	0	0	33	0	-	-	-	-
5	Coorte	PINK	2016-01-01	2016-01-25	2016-01-26	6577	0	0	0	0	-	-	-	-	-	-
6	Coorte	PINK	2016-01-01	2016-01-25	2016-01-26	6579	0	1	0	0	-	-	219	0	-	-
7	Coorte	PINK	2016-01-01	2016-01-25	2016-01-26	6685	0	1	0	0	-	-	32	0	-	-
8	Coorte	PINK	2016-01-01	2016-01-25	2016-01-26	6578	1	1	0	0	40	0	41	0	-	-
9	Coorte	PINK	2016-01-01	2016-01-25	2016-01-26	6616	0	1	0	0	-	-	35	0	-	-
10	Coorte	PINK	2016-01-01	2016-01-25	2016-01-26	6612	0	0	0	0	-	-	-	-	-	-
11	Coorte	PINK	2016-01-01	2016-01-25	2016-01-26	6675	0	0	0	0	-	-	-	-	-	-
12	Coorte	PINK	2016-01-01	2016-01-25	2016-01-26	6648	0	0	0	0	-	-	-	-	-	-
13	Coorte	PINK	2016-01-01	2016-01-25	2016-01-26	6602	0	0	0	0	-	-	-	-	-	-
14	Coorte	PINK	2016-01-01	2016-01-25	2016-01-26	6599	0	0	0	0	-	-	-	-	-	-
15	Coorte	PINK	2016-01-01	2016-01-25	2016-01-26	6598	1	0	0	0	37	0	-	-	-	-
1	Vacina	GREEN	2016-01-01	2016-01-25	2016-01-26	6598	0	10	0	0	-	-	42	0	-	-
1	Vacina	GREEN	2016-01-01	2016-01-25	2016-01-26	7231	0	16	0	1	-	-	214	1	43	1
2	Vacina	GREEN	2016-01-01	2016-01-25	2016-01-26	6686	0	1	0	0	-	-	223	0	-	-
3	Vacina	GREEN	2016-01-01	2016-01-25	2016-01-26	6695	2	2	0	0	-	-	218	0	-	-
4	Vacina	GREEN	2016-01-01	2016-01-25	2016-01-26	6697	0	2	0	0	-	-	31	0	-	-
5	Vacina	GREEN	2016-01-01	2016-01-25	2016-01-26	6697	0	0	0	0	-	-	-	-	-	-
6	Vacina	GREEN	2016-01-01	2016-01-25	2016-01-26	6693	0	0	0	0	-	-	-	-	-	-
7	Vacina	GREEN	2016-01-01	2016-01-25	2016-01-26	6683	0	0	0	0	-	-	-	-	-	-
8	Vacina	GREEN	2016-01-01	2016-01-25	2016-01-26	6683	0	0	0	0	-	-	-	-	-	-
9	Vacina	GREEN	2016-01-01	2016-01-25	2016-01-26	6642	0	0	0	0	-	-	-	-	-	-
10	Vacina	GREEN	2016-01-01	2016-01-25	2016-01-26	6642	0	1	0	0	-	-	36	0	-	-
11	Vacina	GREEN	2016-01-01	2016-01-25	2016-01-26	6696	0	1	0	0	-	-	215	0	-	-
12	Vacina	GREEN	2016-01-01	2016-01-25	2016-01-26	7210	0	3	0	0	-	-	44	0	-	-
13	Vacina	GREEN	2016-01-01	2016-01-25	2016-01-26	7217	0	1	0	0	-	-	221	0	-	-
14	Vacina	GREEN	2016-01-01	2016-01-25	2016-01-26	7218	0	0	0	0	-	-	-	-	-	-
15	Vacina	GREEN	2016-01-01	2016-01-25	2016-01-26	7228	1	1	0	0	34	0	222	0	-	-
16	Coorte	PINK	2016-01-01	2016-01-28	2016-01-29	6585	0	4	0	0	-	-	226	0	-	-
17	Coorte	PINK	2016-01-01	2016-01-28	2016-01-29	6580	1	2	0	0	234	0	224	0	-	-
18	Coorte	PINK	2016-01-01	2016-01-28	2016-01-29	6588	0	1	0	0	-	-	216	1	-	-
19	Coorte	PINK	2016-01-01	2016-01-28	2016-01-29	6593	1	1	0	0	235	0	-	-	-	-
20	Coorte	PINK	2016-01-01	2016-01-28	2016-01-29	6292	0	1	0	0	-	-	225	0	-	-
21	Coorte	PINK	2016-01-01	2016-01-28	2016-01-29	6591	0	0	0	0	-	-	-	-	-	-
22	Coorte	PINK	2016-01-01	2016-01-28	2016-01-29	6589	0	0	0	0	-	-	-	-	-	-
23	Coorte	PINK	2016-01-01	2016-01-28	2016-01-29	6618	0	3	0	0	-	-	-	-	-	-
24	Coorte	PINK	2016-01-01	2016-01-28	2016-01-29	6605	0	0	0	0	-	-	-	-	-	-
25	Coorte	PINK	2016-01-01	2016-01-28	2016-01-29	6604	0	0	0	0	-	-	-	-	-	-
26	Coorte	PINK	2016-01-01	2016-01-28	2016-01-29	6610	0	0	0	0	-	-	-	-	-	-
27	Coorte	PINK	2016-01-01	2016-01-28	2016-01-29	6609	0	0	0	0	-	-	-	-	-	-
28	Coorte	PINK	2016-01-01	2016-01-28	2016-01-29	6597	0	0	0	0	-	-	-	-	-	-
29	Coorte	PINK	2016-01-01	2016-01-28	2016-01-29	6583	0	0	0	0	-	-	-	-	-	-
30	Coorte	PINK	2016-01-01	2016-01-28	2016-01-29	6582	0	0	0	0	-	-	-	-	-	-
16	Vacina	GREEN	2016-01-01	2016-01-28	2016-01-29	7227	0	2	0	0	-	-	-	-	-	-
17	Vacina	GREEN	2016-01-01	2016-01-28	2016-01-29	7227	0	0	0	0	-	-	-	-	-	-
18	Vacina	GREEN	2016-01-01	2016-01-28	2016-01-29	7220	0	2	0	0	-	-	-	-	-	-
19	Vacina	GREEN	2016-01-01	2016-01-28	2016-01-29	7219	0	1	0	0	-	-	-	-	-	-
20	Vacina	GREEN	2016-01-01	2016-01-28	2016-01-29	7212	0	0	0	0	-	-	-	-	-	-
21	Vacina	GREEN	2016-01-01	2016-01-28	2016-01-29	7221	0	0	0	0	-	-	-	-	-	-
22	Vacina	GREEN	2016-01-01	2016-01-28	2016-01-29	7211	0	3	0	0	-	-	-	-	-	-
23	Vacina	GREEN	2016-01-01	2016-01-28	2016-01-29	7226	0	1	0	0	-	-	-	-	-	-
24	Vacina	GREEN	2016-01-01	2016-01-28	2016-01-29	7223	0	1	0	0	-	-	-	-	-	-
25	Vacina	GREEN	2016-01-01	2016-01-28	2016-01-29	7222	0	4	0	0	-	-	-	-	-	-
26	Vacina	GREEN	2016-01-01	2016-01-28	2016-01-29	7216	3	2	0	0	-	-	-	-	-	-
27	Vacina	GREEN	2016-01-01	2016-01-28	2016-01-29	7229	0	1	0	0	-	-	-	-	-	-
28	Vacina	GREEN	2016-01-01	2016-01-28	2016-01-29	7230	0	0	0	0	-	-	-	-	-	-
29	Vacina	GREEN	2016-01-01	2016-01-28	2016-01-29	7213	0	1	0	0	-	-	-	-	-	-
30	Vacina	GREEN	2016-01-01	2016-01-28	2016-01-29	7237	0	1	0	0	-	-	-	-	-	-
1	Coorte	PINK	2016-02-01	2016-02-22	2016-02-23	6692	0	1	0	0	-	-	236	0	-	-
2	Coorte	PINK	2016-02-01	2016-02-22	2016-02-23	6614	2	5	0	0	231	0	238	0	-	-
3	Coorte	PINK	2016-02-01	2016-02-22	2016-02-23	6690	0	1	0	0	-	-	232	0	-	-
4	Coorte	PINK	2016-02-01	2016-02-22	2016-02-23	6689	0	0	0	0	-	-	-	-	-	-
5	Coorte	PINK	2016-02-01	2016-02-22	2016-02-23	6577	0	3	0	0	-	-	237	0	-	-
6	Coorte	PINK	2016-02-01	2016-02-22	2016-02-23	6579	0	0	0	0	-	-	-	-	-	-
7	Coorte	PINK	2016-02-01	2016-02-22	2016-02-23	6685	0	1	0	0	-	-	228	0	-	-
8	Coorte	PINK	2016-02-01	2016-02-22	2016-02-23	6578	0	0	0	0	-	-	-	-	-	-
9	Coorte	PINK	2016-02-01	2016-02-22	2016-02-23	6616	0	1	0	0	-	-	233	0	-	-
10	Coorte	PINK	2016-02-01	2016-02-22	2016-02-23	6612	0	2	0	0	-	-	240	0	-	-
11	Coorte	PINK	2016-02-01	2016-02-22	2016-02-23	6675	0	0	0	0	-	-	-	-	-	-
12	Coorte	PINK	2016-02-01	2016-02-22	2016-02-23	6648	0	0	0	0	-	-	-	-	-	-
13	Coorte	PINK	2016-02-01	2016-02-22	2016-02-23	6602	0	0	0	0	-	-	-	-	-	-
14	Coorte	PINK	2016-02-01	2016-02-22	2016-02-23	6599	0	0	0	0	-	-	-	-	-	-
15	Coorte	PINK	2016-02-01	2016-02-22	2016-02-23	6598	0	0	0	0	-	-	-	-	-	-
1	Vacina	GREEN	2016-02-01	2016-02-22	2016-02-23	7231	0	0	0	0	-	-	-	-	-	-
2	Vacina	GREEN	2016-02-01	2016-02-22	2016-02-23	6686	0	0	0	0	-	-	-	-	-	-
3	Vacina	GREEN	2016-02-01	2016-02-22	2016-02-23	6695	0	0	0	0	-	-	-	-	-	-
4	Vacina	GREEN	2016-02-01	2016-02-22	2016-02-23	6697	0	1	0	0	-	-	239	0	-	-
5	Vacina	GREEN	2016-02-01	2016-02-22	2016-02-23	6697	0	0	0	0	-	-	-	-	-	-
6	Vacina	GREEN	2016-02-01	2016-02-22	2016-02-23	6693	0	0	0	0	-	-	-	-	-	-
7	Vacina	GREEN	2016-02-01	2016-02-22	2016-02-23	6683	0	0	0	0	-	-	-	-	-	-
8	Vacina	GREEN	2016-02-01	2016-02-22	2016-02-23	6683	0	0	0	0	-	-	-	-	-	-
9	Vacina	GREEN	2016-02-01	2016-02-22	2016-02-23	6642	0	0	0	0	-	-	-	-	-	-
10	Vacina	GREEN	2016-02-01	2016-02-22	2016-02-23	6642	0	0	0	0	-	-	-	-	-	-
11	Vacina	GREEN	2016-02-01	2016-02-22	2016-02-23	6696	0	2	0	0	-	-	229	0	-	-
12	Vacina	GREEN	2016-02-01	2016-02-22	2016-02-23	7210	0	0	0	0	-	-	-	-	-	-
13	Vacina	GREEN	2016-02-01	2016-02-22	2016-02-23	7217	0	0	0	0	-	-	-	-	-	-
14	Vacina	GREEN	2016-02-01	2016-02-22	2016-02-23	7218	1	0	0	0	220	0	-	-	-	-
15	Vacina	GREEN	2016-02-01	2016-02-22	2016-02-23	7228	0	1	0	0	-	-	230	0	-	-
16	Coorte	PINK	2016-02-01	2016-02-25	2016-02-26	6585	0	1	0	0	-	-	227	0	-	-
17	Coorte	PINK	2016-02-01	2016-02-25	2016-02-26	6580	0	0	0	0	-	-	-	-	-	-
18	Coorte	PINK	2016-02-01	2016-02-25	2016-02-26	6588	0	1	0	0	-	-	241	0	-	-
19	Coorte	PINK	2016-02-01	2016-02-25	2016-02-26	6593	0	0	0	0	-	-	-	-	-	-
20	Coorte	PINK	2016-02-01	2016-02-25	2016-02-26	6592	0	0	0	0	-	-	-	-	-	-
21	Coorte	PINK	2016-02-01	2016-02-25	2016-02-26	6591	0	0	0	0	-	-	-	-	-	-
22	Coorte	PINK	2016-02-01	2016-02-25	2016-02-26	6589	0	0	0	0	-	-	-	-	-	-
23	Coorte	PINK	2016-02-01	2016-02-25	2016-02-26	6618	0	0	0	0	-	-	-	-	-	-
24	Coorte	PINK	2016-02-01	2016-02-25	2016-02-26	6605	0	0	0	0	-	-	-	-	-	-
25	Coorte	PINK	2016-02-01	2016-02-25	2016-02-26	6604	1	0	0	0	210	0	-	-	-	-
26	Coorte	PINK	2016-02-01	2016-02-25	2016-02-26	6610	0	0	0	0	-	-	-	-	-	-
27	Coorte	PINK	2016-02-01	2016-02-25	2016-02-26	6609	0	0	0	0	-	-	-	-	-	-
28	Coorte	PINK	2016-02-01	2016-02-25	2016-02-26	6597	0	0	0	0	-	-	-	-	-	-
29	Coorte	PINK	2016-02-01	2016-02-25	2016-02-26	6583	0	0	0	0	-	-	-	-	-	-
30	Coorte	PINK	2016-02-01	2016-02-25	2016-02-26	6582	0	0	0	0	-	-	-	-	-	-
16	Vacina	GREEN	2016-02-01	2016-02-25	2016-02-26	7227	0	0	0	0	-	-	-	-	-	-
17	Vacina	GREEN	2016-02-01	2016-02-25	2016-02-26	7227	0	0	0	0	-	-	-	-	-	-
18	Vacina	GREEN	2016-02-01	2016-02-25	2016-02-26	7220	0	0	0	0	-	-	-	-	-	-
19	Vacina	GREEN	2016-02-01	2016-02-25	2016-02-26	7219	0	1	0	0	-	-	199	1	-	-
20	Vacina	GREEN	2016-02-01	2016-02-25	2016-02-26	7212	0	0	0	0	-	-	-	-	-	-
21	Vacina	GREEN	2016-02-01	2016-02-25	2016-02-26	7221	0	0	0	0	-	-	-	-	-	-
22	Vacina	GREEN	2016-02-01	2016-02-25	2016-02-26	7211	0	0	0	0	-	-	-	-	-	-
23	Vacina	GREEN	2016-02-01	2016-02-25	2016-02-26	7226	0	0	0	0	-	-	-	-	-	-
24	Vacina	GREEN	2016-02-01	2016-02-25	2016-02-26	7223	0	0	0	0	-	-	-	-	-	-
25	Vacina	GREEN	2016-02-01	2016-02-25	2016-02-26	7222	0	1	0	0	-	-	198	0	-	-
26	Vacina	GREEN	2016-02-01	2016-02-25	2016-02-26	7216	0	0	0	0	-	-	-	-	-	-
27	Vacina	GREEN	2016-02-01	2016-02-25	2016-02-26	7229	0	1	0	0	-	-	207	0	-	-
28	Vacina	GREEN	2016-02-01	2016-02-25	2016-02-26	7230	0	0	0	0	-	-	-	-	-	-
29	Vacina	GREEN	2016-02-01	2016-02-25	2016-02-26	7213	0	0	0	0	-	-	-	-	-	-
30	Vacina	GREEN	2016-02-01	2016-02-25	2016-02-26	7237	0	0	0	0	-	-	-	-	-	-

## Sheet: CODEBOOK_Mosquitoes
CHIKV__RESULTS_AE_MALE		0 - negative	1 - positive	2 - borderline
CHIKV_RESULTS_AE_FEMALE		0 - negative	1 - positive	2 - borderline
CHIKV_RESULTS_AB_FEMALE		0 - negative	1 - positive	2 - borderline

## Sheet: Study II
ID_PANEL BLOOD SAMPLES	SEX	AGE (IN YEARS)	AGE RANGE	Results_qRT_PCR DENV	Results_RAPID TEST NS1	CONFIRMED RESULTS (NS1 AND/OR qRT-PCR)	Results_ELISA DENV_IgM	dias no elisa	FEVER	MYALGIA	HEADACHE	EXANTHEMA	VOMIT	NAUSE	BACKACHE	CONJUNCTIVITIS	ARTHRITIS	ARTHRALGYA	PETECHIAL	LEUKOPENIA	TOURNIQUET TEST	RETRO-ORBITAL	OD	Results_ELISA CHIKV_IgM	OD	Results_ELISA CHIKV_IgG	OD	Results_ELISA MAYV_IgG	PRNT 8<0 CHIKV	PRNT 8<10 MAYV
6	1	53.0267	3	0	0	0	0	6	1	1	1	1	0	0	1	0	0	1	1	1	0	0	0.559768	0	2.71947	1	0.1	0	>10	<10
8	0	1.56879	1	0	0	0	0	11	1	1	1	0	0	0	1	0	0	0	0	0	0	1	0.238009	0	4.6159	1	0.1	0	>10	<10
11	1	54.9268	3	0	0	0	0	7	1	1	1	0	0	1	1	0	0	0	1	0	0	1	0.152185	0	5.2242	1	0.17	0	>10	<10
18	1	67.4333	4	0	0	0	0	7	999	999	999	999	999	999	999	999	999	999	999	999	999	999	0.146602	0	1.28497	1	0.12	0	>10	<10
19	0	0.473648	1	0	0	0	0	8	1	0	0	0	0	1	0	0	1	1	0	0	1	999	0.115495	0	0.357977	0		999	<10	<10
23	1	18.4969	1	0	0	0	0	8	1	1	1	1	0	1	0	0	0	0	1	0	0	1	0.242954	0	0.228831	0		999	<10	<10
25	1	35.4524	2	0	0	0	0	12	1	1	1	0	0	1	1	0	0	0	0	0	0	1	0.106083	0	0.312952	0		999	<10	<10
27	1	40	2	0	0	0	0	8	1	1	1	0	0	1	0	0	0	0	0	0	0	1	0.309795	0	1.51343	1	0.38	0	<10	<10
30	0	39.6797	2	0	0	0	0	7	999	0	1	0	0	1	0	0	0	0	0	0	0	0	0.265607	0	0.803965	0	0.26	0	<10	<10
31	0	42.0452	3	0	0	0	0	7	999	999	999	999	999	999	999	999	999	999	999	999	999	999	0.100021	0	1.14045	1	0.38	0	<10	<10
35	0	5.64545	1	0	0	0	0	6	1	0	1	999	0	0	1	0	0	1	0	0	0	1	0.390035	0	3.77988	1	0.27	0	<10	<10
36	0	51.2142	3	0	0	0	0	10	999	999	999	999	999	999	999	999	999	999	999	999	999	999	0.144688	0	0.415972	0		999	<10	<10
41	1	12.167	1	0	0	0	0	6	999	999	999	999	999	999	999	999	999	999	999	999	999	999	0.195416	0	0.458773	0		999	<10	<10
44	0	57.8207	3	0	0	0	0	8	999	999	999	999	999	999	999	999	999	999	999	999	999	999	0.79	2	0.270521	0		999	<10	<10
45	1	52.3778	3	0	0	0	0	6	1	1	1	0	0	1	0	0	1	0	0	0	0	1	0.237212	0	0.616083	0		999	<10	<10
49	1	13.87	1	0	0	0	0	6	1	1	1	0	0	1	1	0	0	1	0	0	0	1	0.242316	0	0.174912	0		999	<10	<10
51	0	52.6379	3	0	0	0	0	8	1	1	1	0	0	1	0	0	1	0	0	0	0	1	0.167978	0	0.139707	0		999	<10	<10
53	1	31.729	2	0	0	0	0	8	999	999	999	999	999	999	999	999	999	999	999	999	999	999	0.30134	0	0.561794	0		999	<10	<10
55	0	31.5072	2	0	0	0	0	6	999	999	999	999	999	999	999	999	999	999	999	999	999	999	0.139743	0	0.455994	0		999	<10	<10
56	0	68.2136	4	0	0	0	0	7	999	999	999	999	999	999	999	999	999	999	999	999	999	999	0.125864	0	0.166574	0		999	<10	<10
58	1	51.2307	3	0	0	0	0	6	999	999	999	999	999	999	999	999	999	999	999	999	999	999	0.161278	0	0.402446	0		999	<10	<10
59	0	24.6105	2	0	0	0	0	7	999	999	999	999	999	999	999	999	999	999	999	999	999	999	0.218547	0	0.228831	0		999	<10	<10
64	1	41.0157	3	0	0	0	0	6	999	999	999	999	999	999	999	999	999	999	999	999	999	999	0.205785	0	0.337595	0		999	<10	<10
65	0	11.551	1	0	0	0	0	8	0	1	1	0	0	1	0	0	0	0	0	0	1	0	0.365309	0	0.365573	0		999	<10	<10
70	1	23.833	2	0	0	0	0	8	1	1	1	0	0	0	0	0	0	0	0	0	0	0	0.115814	0	0.860107	2	0.25	0	<10	<10
71	1	51.2799	3	0	0	0	0	6	1	1	0	0	0	0	0	0	0	0	0	0	1	0	0.312826	0	1.05725	2	0.16	0	<10	<10
72	1	58.1465	3	0	0	0	0	7	1	1	0	0	0	0	0	0	0	0	0	0	1	0	0.634266	0	2.14397	1	0.42	0	<10	<10
73	0	81.347	4	0	0	0	0	8	999	999	999	999	999	999	999	999	999	999	999	999	999	999	0.111188	0	0.528442	0		999	<10	<10
77	1	54.59	3	0	0	0	0	8	999	999	999	999	999	999	999	999	999	999	999	999	999	999	0.208497	0	0.221234	0		999	<10	<10
81	1	31.6769	2	0	0	0	0	9	999	999	999	999	999	999	999	999	999	999	999	999	999	999	0.196214	0	0.371873	0		999	<10	<10
82	1	24.6708	2	0	0	0	0	37	999	999	999	999	999	999	999	999	999	999	999	999	999	999	0.166224	0	2.43302	1	0.26	0	<10	<10
87	0	12.5777	1	0	0	0	0	6	999	999	999	999	999	999	999	999	999	999	999	999	999	999	1.72254	1	1.40893	1	0.41	0	>10	<10
88	1	27.5921	2	0	0	0	0	6	999	999	999	999	999	999	999	999	999	999	999	999	999	999	0.131288	0	1.07819	2	0.15	0	>10	<10
92	1	59.4168	3	0	0	0	0	7	999	999	999	999	999	999	999	999	999	999	999	999	999	999	0.12379	0	0.520289	0		999	<10	<10
94	0	62.4723	4	0	0	0	0	8	999	999	999	999	999	999	999	999	999	999	999	999	999	999	0.246464	0	1.24125	1	0.44	0	>10	<10
97	0	47.5729	3	0	0	0	0	7	1	0	0	0	999	0	0	0	0	0	0	0	1	0	0.355897	0	0.277376	0		999	<10	<10
99	1	46.0616	3	0	0	0	0	8	999	999	999	999	999	999	999	999	999	999	999	999	999	999	0.165904	0	0.208264	0		999	<10	<10
106	1	15.0308	1	0	0	0	0	6	1	0	0	0	0	1	0	0	0	999	0	0	1	0	0.137509	0	0.279044	0		999	<10	<10
107	0	2.29979	1	0	0	0	0	7	1	1	0	0	0	0	0	0	0	0	0	0	0	0	0.434926	0	0.627495	0		999	<10	<10
109	1	46.3107	3	0	0	0	0	6	1	1	1	0	0	1	1	0	0	0	0	0	0	1	0.262798	0	0.163465	0		999	<10	<10
111	0	17.6674	1	0	0	0	0	6	1	1	1	0	0	1	0	0	1	1	0	0	0	0	1.24745	1	0.430885	0	0.21	0	>10	<10
112	1	12.4025	1	0	0	0	0	7	1	1	1	0	0	0	0	999	999	0	999	999	999	0	0.115495	0	0.378544	0		999	<10	<10
119	1	58.8474	3	0	0	0	0	7	999	999	999	999	999	999	999	999	999	999	999	999	999	999	0.145485	0	0.372985	0		999	<10	<10
121	0	47.3977	3	0	0	0	0	9	1	1	1	0	0	1	1	0	0	0	0	0	0	1	0.303598	0	0.180979	0		999	<10	<10
123	0	16.4435	1	0	0	0	0	6	1	0	1	0	0	0	0	1	0	0	0	0	0	1	0.60153	0	0.580791	0		999	<10	<10
125	0	15.9973	1	0	0	0	0	6	999	999	999	999	999	999	999	999	999	999	999	999	999	999	0.1139	0	0.120067	0		999	<10	<10
126	1	53.8371	3	0	0	0	0	6	1	1	1	1	0	0	0	0	0	0	0	0	0	0	0.262372	0	0.265537	0		999	<10	<10
146	1	44.0684	3	0	9	0	0	8	1	1	1	0	1	1	0	1	0	0	0	0	0	0	0.405459	0	0.218079	0		999	<10	<10
152	1	43.551	3	0	9	0	0	8	1	1	0	0	0	1	0	0	0	0	0	0	0	0	0.647289	0	0.223352	0		999	<10	<10
240	0	26.1629	2	0	0	0	0	8	1	0	1	0	0	0	0	0	0	0	0	0	0	0	0.320599	0	0.230508	0		999	<10	<10
303	1	51.2663	3	0	0	0	0	7	1	1	1	0	0	0	1	0	1	0	0	0	1	1	0.38265	0	0.392655	0		999	<10	<10
545	1	33.1581	2	0	0	0	0	7	1	1	1	0	0	0	1	0	1	0	1	0	1	1	0.676332	0	0.338418	0		999	<10	<10
548	1	32.0958	2	0	0	0	0	6	1	1	1	0	0	1	1	0	1	0	0	0	1	1	0.316774	0	0.171375	0		999	<10	<10
554	0	83.7372	4	0	0	0	0	6	1	1	0	0	0	1	1	1	0	0	0	0	0	0	0.715858	0	0.36177	0		999	<10	<10
559	0	21	2	0	0	0	0	7	0	1	0	0	0	0	0	0	0	0	0	0	0	1	0.429118	0	0.156874	0		999	<10	<10
563	1	42.7981	3	0	0	0	0	7	0	1	0	1	0	0	0	0	0	0	0	0	1	0	1.2798	1	0.4	0	0.26	0	<10	<10
566	0	38.976	2	0	0	0	0	6	0	1	1	0	0	0	1	0	0	0	0	0	1	1	0.232197	0	0.399058	0		999	<10	<10
567	1	44.5832	3	0	0	0	0	6	1	1	1	0	0	1	1	0	0	0	1	0	1	1	0.227805	0	0.231073	0		999	<10	<10
575	1	61.6619	4	0	0	0	0	6	0	1	1	0	0	1	0	0	1	0	0	0	0	1	0.249906	0	0.142373	0		999	<10	<10
576	0	53.7002	3	0	0	0	0	6	0	1	1	0	0	1	1	0	1	0	0	0	0	1	0.227663	0	0.327119	0		999	<10	<10
581	0	45.2156	3	0	0	0	0	7	999	999	999	999	999	999	999	999	999	999	999	999	999	999	0.200202	0	0.52733	0		999	<10	<10
584	1	55.896	3	0	0	0	0	9	999	999	999	999	999	999	999	999	999	999	999	999	999	999	0.153621	0	0.879563	2	0.3	0	<10	<10
590	0	45.6071	3	0	0	0	0	7	999	999	999	999	999	999	999	999	999	999	999	999	999	999	0.26449	0	0.42116	0		999	<10	<10
591	1	32.5886	2	0	0	0	0	10	1	0	0	0	0	0	0	0	0	0	0	0	0	0	0.192704	0	0.243654	0		999	<10	<10
593	0	28.8843	2	0	0	0	0	8	1	0	1	0	1	999	0	0	0	0	0	0	0	0	0.104488	0	0.140819	0		999	<10	<10
598	1	55.5483	3	0	0	0	0	7	999	1	0	0	0	0	0	0	0	0	0	0	0	0	0.117888	0	0.176765	0		999	<10	<10
607	1	38.8172	2	0	0	0	0	7	999	999	999	999	999	999	999	999	999	999	999	999	999	999	0.192385	0	0.237539	0		999	<10	<10
608	0	46.3655	3	0	0	0	0	6	999	999	999	999	999	999	999	999	999	999	999	999	999	999	0.167181	0	0.18955	0		999	<10	<10
667	1	37.0294	2	0	0	0	0	6	1	1	1	0	0	0	1	0	0	0	1	0	1	0	0.30969	0	0.205085	0		999	<10	<10
668	1	17.0513	1	0	0	0	0	18	999	999	999	999	999	999	999	999	999	999	999	999	999	999	0.141497	0	0.364462	0		999	<10	<10
674	1	51.6988	3	0	0	0	0	7	1	1	1	0	0	0	1	0	0	1	0	0	0	1	0.496978	0	0.646328	0		999	<10	<10
678	1	25.2485	2	0	0	0	0	7	1	1	1	0	0	1	1	0	1	0	0	0	0	0	0.69574	0	0.293409	0		999	<10	<10
680	1	24.9062	2	0	0	0	0	8	999	999	999	999	999	999	999	999	999	999	999	999	999	999	0.193662	0	0.718362	0		999	<10	<10
683	0	7.25804	1	0	0	0	0	6	999	999	999	999	999	999	999	999	999	999	999	999	999	999	0.565671	0	0.969798	2	0.22	0	>10	<10
686	1	32.2409	2	0	0	0	0	6	1	1	1	0	0	1	0	0	0	1	0	0	1	0	0.380525	0	0.235782	0		999	<10	<10
688	0	22.0698	2	0	0	0	0	7	1	1	1	0	0	1	1	0	0	1	0	0	0	1	0.730108	0	0.720157	0	0.2	0	<10	<10
740	1	43.5619	3	0	0	0	0	6	999	999	999	999	999	999	999	999	999	999	999	999	999	999	0.252366	0	0.353344	0		999	<10	<10
741	1	27.3183	2	0	0	0	0	7	999	999	999	999	999	999	999	999	999	999	999	999	999	999	0.186324	0	0.157865	0		999	<10	<10
743	1	0.257358	1	0	0	0	0	6	999	999	999	999	999	999	999	999	999	999	999	999	999	999	0.406945	0	4.57569	1	0.73	0	>10	<10
749	1	26.0726	2	0	0	0	0	7	999	999	999	999	999	999	999	999	999	999	999	999	999	999	0.190631	0	0.196591	0		999	<10	<10
761	1	28.3696	2	0	0	0	0	8	999	999	999	999	999	999	999	999	999	999	999	999	999	999	0.198128	0	0.458959	0		999	<10	<10
764	1	31.7016	2	0	0	0	0	7	999	999	999	999	999	999	999	999	999	999	999	999	999	999	0.249973	0	0.874375	2		999	<10	<10
771	1	12.1478	1	0	0	0	0	7	999	999	999	999	999	999	999	999	999	999	999	999	999	999	0.377752	0	0.281267	0		999	<10	<10
774	1	39.0144	2	0	0	0	0	7	999	999	999	999	999	999	999	999	999	999	999	999	999	999	0.313304	0	0.270521	0		999	<10	<10
781	0	32.1095	2	0	0	0	0	6	999	999	999	999	999	999	999	999	999	999	999	999	999	999	0.476497	0	0.480082	0		999	<10	<10
782	1	43.4935	3	0	0	0	0	7	999	999	999	999	999	999	999	999	999	999	999	999	999	999	0.201159	0	0.209746	0		999	<10	<10
784	1	23.8303	2	0	0	0	0	6	999	999	999	999	999	999	999	999	999	999	999	999	999	999	0.218388	0	0.592551	0		999	<10	<10
792	1	35.9754	2	0	0	0	0	7	999	999	999	999	999	999	999	999	999	999	999	999	999	999	0.343933	0	0.208634	0		999	<10	<10
793	1	81.3415	4	0	0	0	0	9	999	999	999	999	999	999	999	999	999	999	999	999	999	999	0.109752	0	0.281267	0		999	<10	<10
794	0	15.8166	1	0	0	0	0	6	999	999	999	999	999	999	999	999	999	999	999	999	999	999	0.180421	0	0.144525	0		999	<10	<10
801	0	9.44832	1	0	0	0	0	6	999	999	999	999	999	999	999	999	999	999	999	999	999	999	0.436297	0	0.294793	0		999	<10	<10
803	1	34.8638	2	0	0	0	0	6	999	999	999	999	999	999	999	999	999	999	999	999	999	999	0.249495	0	0.803039	2		999	<10	<10
811	1	27.6605	2	0	0	0	0	7	999	999	999	999	999	999	999	999	999	999	999	999	999	999	0.109752	0	0.809894	2		999	<10	<10
813	1	54.7543	3	0	0	0	0	7	999	999	999	999	999	999	999	999	999	999	999	999	999	999	0.11374	0	0.361682	0		999	<10	<10
823	1	66.2094	4	0	0	0	0	8	999	999	999	999	999	999	999	999	999	999	999	999	999	999	0.198766	0	1.46674	0		999	<10	<10
825	1	39.937	2	0	0	0	0	6	999	999	999	999	999	999	999	999	999	999	999	999	999	999	0.153621	0	0.207152	0		999	<10	<10
828	1	22.7379	2	0	0	0	0	8	999	999	999	999	999	999	999	999	999	999	999	999	999	999	0.302616	0	0.198444	0		999	<10	<10
837	1	13.629	1	0	9	0	0	6	1	1	1	0	0	0	0	1	0	0	0	0	0	0	0.262231	0	0.369868	0		999	<10	<10
838	1	14.7269	1	0	0	0	0	6	999	999	999	999	999	999	999	999	999	999	999	999	999	999	0.425449	0	0.775801	0		999	<10	<10
846	0	12.3477	1	0	0	0	0	8	1	1	1	0	0	1	1	0	0	0	0	0	0	0	1.22884	1	0.283239	0		999	<10	<10
855	0	51.5181	3	0	0	0	0	7	1	1	1	0	0	1	1	0	1	0	0	0	0	1	0.236589	0	0.280603	0		999	<10	<10
862	0	19.8494	1	0	0	0	0	6	1	1	1	0	1	1	0	0	1	1	0	0	0	1	0.293115	0	0.30113	0		999	<10	<10
866	0	14.2122	1	0	0	0	0	6	1	1	1	0	0	0	0	0	0	0	0	0	0	0	0.695457	0	0.316573	0		999	<10	<10
885	1	33.3771	2	0	0	0	0	6	0	1	1	0	1	1	1	0	1	0	0	0	0	1	0.431951	0	0.546704	0		999	<10	<10
887	0	40.1205	2	0	0	0	0	8	1	1	1	0	0	0	1	0	0	1	0	0	0	0	1.36527	1	0.328814	0		999	<10	<10
893	1	28.1205	2	0	0	0	0	7	1	1	1	0	0	1	0	0	0	0	1	0	1	1	0.259397	0	0.752166	0		999	<10	<10
897	0	20.6379	2	0	0	0	0	6	1	0	1	0	1	1	0	0	0	0	0	0	0	0	0.303315	0	0.244633	0		999	<10	<10
902	1	9.23751	1	0	0	0	0	8	0	1	0	0	0	0	0	0	0	0	0	0	0	0	0.473319	0	0.59661	0		999	<10	<10
904	1	78.5243	4	0	0	0	0	10	0	0	0	0	0	0	0	0	0	0	0	0	0	0	0.254439	0	0.379473	0		999	<10	<10
917	1	16.8241	1	0	0	0	0	37	999	999	999	999	999	999	999	999	999	999	999	999	999	999	0.292247	0	0.426533	0		999	<10	<10
975	1	42.7023	3	0		0	0	7	0	1	1	1	0	1	1	1	1	0	0	0	0	1	0.323149	0	0.347081	0		999	<10	<10
991	1	72.4873	4	0	9	0	0	11	1	1	1	0	1	1	1	0	0	0	0	0	0	0	0.279373	0	0.20452	0		999	<10	<10
1000	0	59.6879	3	0	0	0	0	9	1	1	1	0	1	1	0	0	0	0	0	0	0	0	0.105686	0	0.330508	0		999	<10	<10
1002	0	62.9459	4	0	0	0	0	6	0	0	1	0	1	0	1	0	0	0	0	0	1	0	0.172979	0	0.187006	0		999	<10	<10
1005	0	55.5044	3	0	0	0	0	6	1	1	1	0	0	1	1	0	1	1	0	0	0	0	0.280081	0	0.138606	0		999	<10	<10
1127	0	29.5962	2	0	0	0	0	6	1	1	1	0	1	0	1	0	0	0	0	0	1	1	0.242539	0	0.454614	0		999	<10	<10
1129	1	24.9418	2	0	0	0	0	6	999	999	999	999	999	999	999	999	999	999	999	999	999	999	0.211209	0	0.246989	0		999	<10	<10
1137	0	6.06708	1	0	0	0	0	6	1	1	1	0	0	0	0	0	1	0	0	0	0	0	1.1	1	0.550659	0		999	<10	<10
1138	1	7.38946	1	0	0	0	0	6	999	999	999	999	999	999	999	999	999	999	999	999	999	999	0.298469	0	0.350936	0		999	<10	<10
1147	1	37.7112	2	0	0	0	0	8	1	1	1	1	0	0	1	0	0	0	0	0	0	1	0.297435	0	2.74972	1	0.58	0	>10	<10
1158	0	10.0808	1	0	0	0	0	6	1	1	1	0	1	1	0	0	0	0	0	0	0	0	0.376983	0	0.309605	0		999	<10	<10
1160	1	39.551	2	0	0	0	0	7	0	1	1	0	1	1	1	0	0	0	0	0	0	1	0.357575	0	0.238418	0		999	<10	<10
1164	1	14.3518	1	0	0	0	0	8	0	1	0	0	0	1	0	0	0	0	0	0	0	1	0.684832	0	0.143879	0		999	<10	<10
1167	0	31.5264	2	0	0	0	0	6	999	999	999	999	999	999	999	999	999	999	999	999	999	999	0.145645	0	0.153233	0		999	<10	<10
1171	1	6.79808	1	0	0	0	0	6	999	999	999	999	999	999	999	999	999	999	999	999	999	999	0.268797	0	0.222346	0		999	<10	<10
1172	0	42.0698	3	0	0	0	0	9	1	1	1	0	0	1	1	0	0	0	0	0	0	0	1.57565	1	0.147269	0		999	<10	<10
1183	1	14.8857	1	0	0	0	0	6	999	999	999	999	999	999	999	999	999	999	999	999	999	999	0.45391	0	0.131073	0		999	<10	<10
1185	1	32.1916	2	0	0	0	0	7	1	1	1	1	1	0	1	0	0	1	0	1	1	1	1.11	1	0.123587	0		999	<10	<10
1190	1	31.7974	2	0	0	0	0	6	1	1	1	0	1	1	1	0	1	0	0	0	0	0	1.35521	0	0.138418	0		999	<10	<10
1279	0	27.0637	2	0	0	0	0	7	0	0	0	0	0	0	0	0	0	0	0	0	0	0	0.422318	0	0.185876	2		999	>10	<10
1285	1	39.8303	2	0	0	0	0	8	999	999	999	999	999	999	999	999	999	999	999	999	999	999	0.152026	0	0.711877	0		999	<10	<10
1299	1	22.9788	2	0	0	0	0	6	1	0	1	0	0	0	0	0	0	1	1	0	1	0	0.59079	0	1.68118	1	0.42	0	<10	<10
1305	0	23.666	2	0	0	0	0	8	1	1	1	0	1	1	1	0	0	0	0	0	0	0	0.729033	0	0.176836	0		999	<10	<10
1306	1	71.822	4	0	0	0	0	6	1	1	1	1	1	1	1	0	1	0	1	0	1	1	0.170287	0	0.403955	0		999	<10	<10
1309	0	16.3258	1	0	0	0	0	7	1	1	1	0	0	1	0	0	0	0	0	0	1	1	0.685824	0	0.52693	0		999	<10	<10
1315	0	22.9185	2	0	0	0	0	7	1	1	1	0	0	1	1	0	0	0	0	0	0	0	0.324849	0	0.141808	0		999	<10	<10
1321	1	15.1376	1	0	0	0	0	6	0	0	0	0	1	1	0	0	0	0	0	0	0	0	0.759775	0	0.140678	0		999	<10	<10
1324	0	14.3162	1	0	0	0	0	7	1	0	1	0	0	0	0	0	0	0	0	0	0	1	0.325699	0	0.245951	0		999	<10	<10
1327	1	13.6153	1	0	0	0	0	7	0	1	1	0	0	0	0	0	0	0	0	0	0	0	0.352616	0	0.170621	0		999	<10	<10
1330	1	39.8303	2	0	0	0	0	7	0	1	999	999	0	0	999	1	999	999	0	999	999	1	0.87	2	0.237853	0	0.21	0	<10	<10
1332	1	22.1875	2	0	0	0	0	6	1	1	1	0	0	1	1	0	0	0	0	0	0	0	0.495278	0	0.1629	0		999	<10	<10
1339	1	6.87474	1	0	0	0	0	7	0	0	1	0	1	0	0	0	0	0	0	0	0	0	1.24745	1	0.608816	0	0.22	0	>10	<10
1346	1	54.6612	3	0	0	0	0	6	1	1	1	0	0	1	0	0	0	0	0	0	1	0	0.163912	0	0.198493	0		999	<10	<10
1347	1	43.4415	3	0	0	0	0	7	0	1	1	1	0	1	1	1	1	1	0	0	1	1	0.177512	0	0.198305	0		999	<10	<10
1348	0	47.1786	3	0	0	0	0	6	1	1	1	0	0	0	0	0	1	0	0	0	0	1	0.148895	0	0.234087	0		999	<10	<10
1360	0	20.3833	1	0	0	0	0	6	1	0	1	1	0	1	0	0	0	0	1	0	0	1	0.629581	0	0.20113	0		999	<10	<10
1363	1	17.1745	1	0	0	0	0	6	0	1	1	0	0	1	0	0	0	0	1	0	1	0	0.687524	0	0.154802	0		999	<10	<10
1368	0	17.3799	1	0	0	0	0	8	1	1	1	0	1	1	1	0	1	1	0	0	0	0	0.384917	0	0.371375	0		999	<10	<10
1369	0	40.4408	2	0	0	0	0	8	0	1	1	0	0	0	1	0	0	0	0	0	0	1	0.424726	0	0.303955	0		999	<10	<10
1379	1	48.293	3	0	0	0	0	7	999	999	999	999	999	999	999	999	999	999	999	999	999	999	0.159683	0	0.164165	0		999	<10	<10
1382	1	50.4093	3	0	0	0	0	7	999	999	999	999	999	999	999	999	999	999	999	999	999	999	0.103371	0	0.400778	0		999	<10	<10
1391	1	63.9452	4	0	0	0	0	7	999	999	999	999	999	999	999	999	999	999	999	999	999	999	0.179304	0	0.342412	0		999	<10	<10
1392	1	59.6249	3	0	0	0	0	6	999	999	999	999	999	999	999	999	999	999	999	999	999	999	0.111347	0	0.59496	0		999	<10	<10
1395	1	53.2211	3	0	0	0	0	7	999	999	999	999	999	999	999	999	999	999	999	999	999	999	0.556578	0	0.791921	0		999	<10	<10
1400	1	38.7871	2	0	0	0	0	6	999	999	999	999	999	999	999	999	999	999	999	999	999	999	0.198128	0	0.160089	0		999	<10	<10
1404	0	16.7337	1	0	0	0	0	12	999	999	999	999	999	999	999	999	999	999	999	999	999	999	0.126183	0	0.180285	0		999	<10	<10
1407	0	21.2895	2	0	0	0	0	6	999	999	999	999	999	999	999	999	999	999	999	999	999	999	0.542859	0	0.423383	0		999	<10	<10
1408	1	66.2231	4	0	0	0	0	6	999	999	999	999	999	999	999	999	999	999	999	999	999	999	0.098107	0	0.26348	0		999	<10	<10
1416	1	11.8275	1	0	0	0	0	6	999	999	999	999	999	999	999	999	999	999	999	999	999	999	0.684516	0	0.258662	0		999	<10	<10
1418	1	12.7036	1	0	0	0	0	9	999	999	999	999	999	999	999	999	999	999	999	999	999	999	0.273286	0	0.244645	0		999	<10	<10
1426	1	38.9541	2	0	0	0	0	8	999	999	999	999	999	999	999	999	999	999	999	999	999	999	0.553359	0	0.770025	0		999	<10	<10
1466	0	27.2936	2	0	0	0	0	9	999	999	999	999	999	999	999	999	999	999	999	999	999	999	0.523945	0	2.37353	1	1.09	2	<10	<10
1467	1	35.1211	2	0	0	0	0	6	999	999	999	999	999	999	999	999	999	999	999	999	999	999	0.364919	0	0.127445	0		999	<10	<10
1469	1	43.6003	3	0	0	0	0	6	999	999	999	999	999	999	999	999	999	999	999	999	999	999	0.211227	0	0.334213	0		999	<10	<10
1470	1	51.8001	3	0	0	0	0	7	999	999	999	999	999	999	999	999	999	999	999	999	999	999	0.131875	0	1.68069	1	0.6	0	>10	<10
1483	1	28.6845	2	0	0	0	0	8	999	999	999	999	999	999	999	999	999	999	999	999	999	999	0.155794	0	1.76591	1	0.46	0	>10	<10
1485	1	39.3155	2	0	0	0	0	6	999	999	999	999	999	999	999	999	999	999	999	999	999	999	0.109734	0	1.52391	1	0.22	0	<10	<10
1486	1	17.1608	1	0	0	0	0	7	999	999	999	999	999	999	999	999	999	999	999	999	999	999	0.580833	0	0.788575	0		999	<10	<10
1487	0	12.0274	1	0	0	0	0	6	999	999	999	999	999	999	999	999	999	999	999	999	999	999	0.307709	0	0.687752	0		999	<10	<10
1493	0	5.7796	1	0	0	0	0	7	999	999	999	999	999	999	999	999	999	999	999	999	999	999	0.759575	0	1.19858	1	0.19	0	>10	<10
1495	0	21.2238	2	0	0	0	0	7	999	999	999	999	999	999	999	999	999	999	999	999	999	999	0.348435	0	0.95964	2		999	<10	<10
1496	0	21.6016	2	0	0	0	0	6	999	999	999	999	999	999	999	999	999	999	999	999	999	999	0.127512	0	1.64654	1	0.36	0	>10	<10
1497	0	22.152	2	0	0	0	0	6	999	999	999	999	999	999	999	999	999	999	999	999	999	999	0.336476	0	2.10618	1	0.28	0	>10	<10
1505	1	20.8706	2	0	0	0	0	6	999	999	999	999	999	999	999	999	999	999	999	999	999	999	0.209287	0	2.00264	1	0.1	0	>10	<10
1506	0	10.475	1	0	0	0	0	6	999	999	999	999	999	999	999	999	999	999	999	999	999	999	0.278134	0	1.61146	1	0.22	0	>10	<10
1507	1	18.9979	1	0	0	0	0	7	999	999	999	999	999	999	999	999	999	999	999	999	999	999	0.319183	0	0.63443	0		999	<10	<10
1508	0	25.796	2	0	0	0	0	8	999	999	999	999	999	999	999	999	999	999	999	999	999	999	0.376071	0	0.657327	0		999	<10	<10
1572	1	40.5585	3	0	0	0	0	33	1	1	1	0	1	1	1	0	0	1	0	1	0	1	0.254864	0	0.295857	0		999	<10	<10
1589	0	13.473	1	0	0	0	0	8	1	1	1	1	1	1	1	0	0	0	1	0	1	1	0.205988	0	0.214878	0		999	<10	<10
1591	0	17.4565	1	0	0	0	0	7	1	1	1	1	1	1	1	0	0	1	0	0	0	1	1.48158	1	0.169303	0		999	<10	<10
1605	1	37.3552	2	0	0	0	0	6	1	1	1	0	0	1	1	0	0	1	0	0	0	1	0.249339	0	0.15838	0		999	<10	<10
1622	0	65.232	4	0	0	0	0	6	1	1	1	0	0	0	0	0	1	0	0	0	0	1	0.140961	0	0.203766	0		999	<10	<10
1634	1	36.7611	2	0	0	0	0	7	0	1	1	0	1	0	0	1	0	1	0	0	0	1	0.225255	0	0.17646	0		999	<10	<10
1638	0	0.364134	1	0	0	0	0	7	0	1	0	0	0	1	0	0	0	0	0	0	0	0	1.21991	1	0.244483	0	0.33	0	>10	<10
1657	1	33.5496	2	0	0	0	0	7	1	1	1	0	0	0	1	0	0	0	0	0	0	0	0.344258	0	0.26742	0		999	<10	<10
1662	1	67.9124	4	0	0	0	0	7	0	1	1	0	0	1	1	0	1	1	0	0	0	1	0.247639	0	0.521092	0		999	<10	<10
1669	0	51.4251	3	0	0	0	0	6	0	1	0	0	0	0	0	0	0	0	1	0	1	1	0.492728	0	0.204896	0		999	<10	<10
1676	1	75.6304	4	0	0	0	0	8	999	999	999	999	999	999	999	999	999	999	999	999	999	999	0.280235	0	1.19113	1	0.16	0	>10	<10
1677	1	72.397	4	0	0	0	0	9	999	999	999	999	999	999	999	999	999	999	999	999	999	999	0.134138	0	0.144055	0		999	<10	<10
1681	1	29.6674	2	0	0	0	0	6	1	1	1	0	1	1	1	1	0	1	0	0	0	1	0.355166	0	0.420716	0		999	<10	<10
1687	1	53.5305	3	0	0	0	0	7	1	0	1	0	0	1	0	0	0	0	0	0	0	0	0.487486	0	0.16177	0		999	<10	<10
1690	1	6.27242	1	0	0	0	0	7	1	0	0	0	0	0	0	0	0	0	0	0	0	1	0.677607	0	0.26516	0		999	<10	<10
1691	1	52.1369	3	0	0	0	0	6	0	1	0	0	0	1	0	0	0	0	0	0	0	0	0.486777	0	0.148211	0		999	<10	<10
1703	1	43.1266	3	0	0	0	0	7	0	1	1	0	0	0	0	0	1	0	0	0	0	1	0.358708	0	0.361582	0		999	<10	<10
1708	1	50.6366	3	0	0	0	0	6	1	1	1	0	0	0	0	0	0	0	0	0	0	0	0.3733	0	0.219397	0		999	<10	<10
1715	0	15.8905	1	0	0	0	0	7	1	0	0	0	0	1	1	0	0	0	0	0	0	1	0.766434	0	0.790207	0		999	<10	<10
1724	1	84.6543	4	0	0	0	0	6	0	1	0	0	0	0	1	0	0	0	0	0	1	0	0.21123	0	0.159887	0		999	<10	<10
1728	0	16.4928	1	0	0	0	0	7	999	999	999	999	999	999	999	999	999	999	999	999	999	999	0.174056	0	0.26824	0		999	<10	<10
1731	1	24.271	2	0	0	0	0	6	1	0	0	0	1	1	0	0	0	0	0	0	0	0	1.37059	1	0.608603	0	0.07	0	>10	<10
1737	1	75.707	4	0	0	0	0	38	999	999	999	999	999	999	999	999	999	999	999	999	999	999	0.0892097	0	0.279727	0		999	<10	<10
1738	1	44.334	3	0	0	0	0	6	999	999	999	999	999	999	999	999	999	999	999	999	999	999	0.175349	0	0.370071	0		999	<10	<10
1745	0	32.8569	2	0	0	0	0	7	0	1	1	0	0	0	0	0	0	1	0	0	1	0	0.234464	0	0.258004	0		999	<10	<10
1852	0	49.9932	3	0	0	0	0	7	1	1	1	0	0	0	0	0	0	1	0	0	0	1	0.302748	0	0.29435	0		999	<10	<10
1854	1	66.9541	4	0	0	0	0	7	0	0	1	0	0	0	0	0	0	0	0	0	0	0	0.382367	0	0.220904	0		999	<10	<10
1857	0	46.4093	3	0	0	0	0	7	1	1	1	0	1	0	0	0	0	0	0	0	0	1	0.423451	0	0.23597	0		999	<10	<10
1858	0	16.7228	1	0	0	0	0	9	1	1	1	0	0	0	1	0	0	0	0	0	0	1	0.626793	0	0.306589	0		999	<10	<10
1860	0	41.8207	3	0	0	0	0	6	1	1	1	0	0	1	1	0	0	0	0	0	0	1	0.190352	0	0.298073	0		999	<10	<10
1864	1	8.44627	1	0	0	0	0	9	0	1	1	1	0	0	1	0	0	0	1	0	0	0	0.758312	0	0.283729	0		999	<10	<10
1871	1	59.4825	3	0	0	0	0	7	1	0	1	0	0	1	1	0	0	0	0	0	0	0	0.328767	0	1.15026	1	0.27	0	>10	<10
1875	0	16.4353	1	0	0	0	0	7	0	1	1	0	0	1	0	0	0	0	0	0	0	0	0.255704	0	0.615195	0		999	<10	<10
1890	0	50.7132	3	0	0	0	0	8	0	1	0	0	0	0	0	0	0	0	0	0	0	0	0.305737	0	0.191618	0		999	<10	<10
1903	1	61.2868	4	0	0	0	0	8	1	1	1	0	0	0	1	0	0	0	0	0	0	1	0.140645	0	0.295383	0		999	<10	<10
1906	1	69.3142	4	0	0	0	0	7	1	1	1	0	0	1	1	0	0	0	0	0	0	0	0.187419	0	0.220977	0		999	<10	<10
1926	1	65.6181	4	0	0	0	0	7	0	0	0	0	0	0	0	0	0	0	0	0	0	0	0.164439	0	0.209547	0		999	<10	<10
1934	1	43.9644	3	0	0	0	0	11	1	1	1	0	0	0	1	0	0	0	0	0	0	0	0.256682	0	0.244733	0		999	<10	<10
1938	0	38.6283	2	0	0	0	0	6	1	1	1	0	0	0	1	0	1	0	0	0	0	1	0.235332	0	0.223442	0		999	<10	<10
1939	0	67.5127	4	0	0	0	0	8	1	1	0	0	1	0	0	1	0	0	0	0	0	0	0.304433	0	0.278126	0		999	<10	<10
1946	1	59.8713	3	0	0	0	0	8	0	1	1	0	0	0	1	0	1	0	0	0	0	0	0.160691	0	0.212461	0		999	<10	<10
1948	1	0.744695	1	0	0	0	0	11	1	0	0	0	1	0	0	0	0	0	0	0	0	0	0.310952	0	0.629762	0		999	<10	<10
1956	0	62.4887	4	0	1	0	0	11	1	1	1	1	0	0	0	0	0	1	0	0	0	0	0.309974	0	0.218288	0		999	<10	<10
1962	0	56.2519	3	0	0	0	0	7	1	1	1	0	0	1	1	0	0	0	0	0	0	1	0.221317	0	0.450022	0		999	<10	<10
1969	0	76.6817	4	0	0	0	0	6	0	0	0	0	0	0	0	0	0	0	0	0	0	0	0.563396	0	0.354998	0		999	<10	<10
1972	1		2	0		0	0	8	999	999	999	999	999	999	999	999	999	999	999	999	999	999	0.191187	0	2.53198	1	0.2	0	>10	<10
1974	0	66.8172	4	0	0	0	0	7	1	1	0	0	0	0	0	0	0	1	0	0	0	0	0.189863	0	0.183998	0		999	<10	<10
1983	1	20.7228	2	0	0	0	0	10	1	0	1	0	0	1	0	0	0	0	0	0	0	0	0.637875	0	0.217391	0		999	<10	<10
1998	0	41.5715	3	0	0	0	0	6	1	1	1	0	1	1	0	0	0	0	0	0	0	0	0.193449	0	0.172792	0		999	<10	<10
2000	1	28.7803	2	0	0	0	0	6	999	999	999	999	999	999	999	999	999	999	999	999	999	999	0.20654	0	0.901273	2	0.16	0	>10	<10
2006	0	53.0103	3	0	0	0	0	7	0	0	0	1	0	0	0	0	1	1	1	1	0	0	0.298566	0	0.154191	0		999	<10	<10
2013	1	22.0589	2	0	0	0	0	10	999	999	999	999	999	999	999	999	999	999	999	999	999	999	0.220115	0	0.605014	0		999	<10	<10
2019	0	3.10472	1	0	0	0	0	7	999	999	999	999	999	999	999	999	999	999	999	999	999	999	0.422938	0	0.530154	0		999	<10	<10
2026	1	59.2142	3	0	0	0	0	6	999	999	999	999	999	999	999	999	999	999	999	999	999	999	0.164844	0	0.17417	0		999	<10	<10
2037	1	43.5291	3	0	0	0	0	10	999	999	999	999	999	999	999	999	999	999	999	999	999	999	0.334052	0	2.96243	1	2.81	1	>10	>10
2039	1	48.8542	3	0	0	0	0	6	999	999	999	999	999	999	999	999	999	999	999	999	999	999	0.194581	0	2.10835	1	0.19	0	>10	<10
2041	0	24.104	2	0	0	0	0	10	1	1	1	0	0	0	1	0	0	1	0	0	0	1	0.364733	0	0.224787	0		999	<10	<10
2043	1	16.3285	1	0	0	0	0	9	1	1	1	1	1	1	1	0	1	0	0	0	0	0	0.47751	0	0.307261	0		999	<10	<10
2048	0	0.539357	1	0	0	0	0	6	1	0	0	0	0	0	0	0	0	0	0	0	0	0	0.393742	0	0.177499	0		999	<10	<10
2057	0	42.9158	3	0	0	0	0	6	0	1	1	0	0	0	1	0	0	0	0	0	0	0	0.187256	0	0.210892	0		999	<10	<10
2059	0	21.5086	2	0	0	0	0	7	1	1	1	0	1	1	1	0	1	0	0	0	0	1	0.397653	0	0.35948	0		999	<10	<10
2062	0	54.1246	3	0	0	0	0	7	0	1	0	0	0	0	1	0	1	0	0	0	0	1	0.426173	0	0.43299	0		999	<10	<10
2077	1	19.1485	1	0	0	0	0	6	999	999	999	999	999	999	999	999	999	999	999	999	999	999	0.30787	0	1.84927	1	0.36	0	>10	<10
2085	1	45.6208	3	0	0	0	0	9	1	1	1	0	0	1	1	0	0	1	0	0	0	1	0.592243	0	0.166741	0		999	<10	<10
2098	0	22.13	2	0	0	0	0	8	1	1	1	0	0	1	1	0	0	0	0	0	0	1	0.174876	0	0.067528	0		999	<10	<10
2101	1	47.6194	3	0	0	0	0	6	0	1	0	0	0	1	0	0	0	0	0	0	0	1	0.177803	0	0.287763	0		999	<10	<10
2102	1	33.4127	2	0	0	0	0	6	999	999	999	999	999	999	999	999	999	999	999	999	999	999	0.311588	0	2.1276	1	0.28	0	>10	<10
2105	1	38.3107	2	0	0	0	0	8	0	1	1	0	1	1	0	0	0	0	0	0	0	999	1.17055	1	0.869761	0	0.23	0	>10	<10
2106	0	71.3429	4	0	0	0	0	6	1	1	1	0	0	0	1	0	0	0	0	0	0	1	0.21219	0	0.209547	0		999	<10	<10
2109	0	30.319	2	0	0	0	0	6	0	1	1	0	0	0	0	0	0	0	0	0	0	1	0.396349	0	0.260197	0		999	<10	<10
2111	0	32.8296	2	0	0	0	0	8	999	999	999	999	999	999	999	999	999	999	999	999	999	999	0.150622	0	0.534229	0		999	<10	<10
2113	0	29.9877	2	0	0	0	0	7	1	1	1	0	1	1	0	0	0	1	0	0	0	1	0.339961	0	0.149485	0		999	<10	<10
2114	1	18.9925	1	0	0	0	0	7	1	1	1	0	1	1	1	1	0	0	0	0	1	1	0.605117	0	0.242268	0		999	<10	<10
2119	1	38.9295	2	0	0	0	0	9	1	1	1	0	1	1	1	0	1	1	0	0	0	1	0.607236	0	0.15957	0		999	<10	<10
2122	1	34.6448	2	0	0	0	0	6	1	1	1	0	0	0	1	0	1	0	1	0	1	0	0.250978	0	0.214478	0		999	<10	<10
2124	1	59.217	3	0	0	0	0	8	1	1	1	0	0	0	1	0	0	0	0	0	0	0	0.265156	0	0.475571	0		999	<10	<10
2128	0	30.1109	2	0	0	0	0	6	999	999	999	999	999	999	999	999	999	999	999	999	999	999	0.547864	0	3.25602	1	2.8	1	>10	>10
2134	1	57.755	3	0	0	0	0	7	999	999	999	999	999	999	999	999	999	999	999	999	999	999	0.172925	0	0.290593	0		999	<10	<10
2136	1	35.3238	2	0	0	0	0	7	999	999	999	999	999	999	999	999	999	999	999	999	999	999	0.367344	0	0.734399	0		999	<10	<10
2140	0	15.9754	1	0	0	0	0	8	1	0	1	0	0	0	0	0	0	0	1	0	0	0	0.381845	0	1.4117	1		999	<10	<10
2149	1	86.1191	4	0	0	0	0	6	0	1	1	0	0	0	0	0	0	0	0	0	0	1	0.157595	0	0.178844	0		999	<10	<10
2152	0	33.0349	2	0	0	0	0	7	1	1	1	0	0	0	0	0	1	1	0	0	0	1	0.625489	0	0.217391	0		999	<10	<10
2155	0	18.6585	1	0	0	0	0	8	1	1	1	0	0	0	1	0	0	0	0	0	0	0	0.196056	0	0.186463	0		999	<10	<10
2165	0	5.26489	1	0	0	0	0	7	999	999	999	999	999	999	999	999	999	999	999	999	999	999	0.269084	0	0.185657	0		999	<10	<10
2167	1	22	2	0	0	0	0	7	1	1	1	0	0	0	0	0	0	0	0	0	0	1	0.202015	0	0.612077	0		999	<10	<10
2169	0	60.7639	4	0	0	0	0	16	1	1	1	1	0	1	1	0	0	0	0	0	0	0	0.209746	0	0.209323	0		999	<10	<10
2179	0	8.32854	1	0	0	0	0	8	1	1	0	0	1	1	0	0	0	0	0	0	0	0	0.626793	0	0.267817	0		999	<10	<10
2180	1	10.7488	1	0	0	0	0	6	1	1	1	1	0	0	1	1	1	1	0	0	1	1	0.428884	0	0.6	0		999	<10	<10
2182	1	19.5291	1	0	0	0	0	6	999	999	999	999	999	999	999	999	999	999	999	999	999	999	0.116361	0	0.30208	0		999	<10	<10
2184	1	40.2628	2	0	0	0	0	6	999	999	999	999	999	999	999	999	999	999	999	999	999	999	0.189571	0	0.629463	0		999	<10	<10
2186	1	47.5948	3	0	0	0	0	6	1	1	1	0	1	1	1	0	0	1	0	0	0	1	0.304922	0	0.412147	0		999	<10	<10
2190	1	31.488	2	0	0	0	0	8	999	999	999	999	999	999	999	999	999	999	999	999	999	999	0.141249	0	0.404921	0		999	<10	<10
2196	1	41.9439	3	0	0	0	0	7	999	999	999	999	999	999	999	999	999	999	999	999	999	999	0.89	2	0.31645	0		999	>10	<10
2202	1	26.3354	2	0	0	0	0	6	999	999	999	999	999	999	999	999	999	999	999	999	999	999	0.184237	0	1.25664	1	0.63	0	>10	<10
2209	1	42.4203	3	0	0	0	0	8	1	1	1	0	0	0	1	0	0	0	0	0	0	1	0.264342	0	0.288884	0		999	<10	<10
2211	1	33.1882	2	0	0	0	0	7	1	1	0	1	0	0	0	0	0	0	0	0	1	0	0.479161	0	0.7	0		999	<10	<10
2218	0	20.0548	1	0	0	0	0	8	1	1	1	0	0	1	1	0	0	0	0	0	1	1	0.359518	0	0.310623	0		999	<10	<10
2254	1	56.1232	3	0	0	0	0	7	1	1	1	0	0	1	0	0	0	0	0	0	0	0	0.360332	0	0.185119	0		999	<10	<10
2256	1	30.7789	2	0	0	0	0	7	999	999	999	999	999	999	999	999	999	999	999	999	999	1	1	2	0.259749	0	0.26	0	>10	<10
2262	1	20.3176	1	0		0	0	7	999	999	999	999	999	999	999	999	999	999	999	999	999	999	0.720991	0	0.258404	0		999	<10	<10
2272	0	12.2327	1	0	0	0	0	7	999	1	999	999	999	999	999	999	999	999	999	999	999	1	0.9	2	0.19879	0		999	<10	<10
2275	1	25.3881	2	0	0	0	0	7	1	1	1	0	0	1	1	0	0	0	0	0	0	1	0.438559	0	0.273644	0		999	<10	<10
2276	1	46.3244	3	0	0	0	0	7	1	1	1	0	0	1	1	0	1	0	0	0	0	1	0.356258	0	0.310399	0		999	<10	<10
2286	1	45.1116	3	0	0	0	0	8	1	1	1	0	1	1	1	0	0	0	0	0	1	1	0.417699	0	0.240251	0		999	<10	<10
2300	0	22.4668	2	0	0	0	0	6	1	1	1	0	0	0	1	0	1	0	0	0	0	1	0.234518	0	0.307261	0		999	<10	<10
2305	0	31.7125	2	0	0	0	0	7	1	1	1	0	0	0	0	0	1	0	0	0	0	0	0.347132	0	0.304572	0		999	<10	<10
2306	1	45.1335	3	0	0	0	0	8	1	1	1	0	1	0	0	0	0	1	0	0	0	0	0.583116	0	0.34424	0		999	<10	<10
2319	1	29.0815	2	0	0	0	0	6	0	0	0	1	1	0	1	0	1	0	0	0	0	0	0.715776	0	0.188929	0		999	<10	<10
2323	1	40	2	0	0	0	0	6	1	1	1	0	0	0	0	0	0	0	0	0	0	0	0.420469	0	0.283281	0		999	<10	<10
2367	0	29.3799	2	0	0	0	0	9	1	1	1	0	0	1	1	0	0	1	0	0	0	1	0.563247	0	0.41224	0		999	<10	<10
2382	0	54.2505	3	0	0	0	0	6	1	1	1	0	0	1	1	0	1	0	0	0	0	0	0.204531	0	0.453384	0		999	<10	<10
2400	1	37.8836	2	0	0	0	0	6	1	1	1	0	1	0	1	0	0	0	0	0	0	0	0.374348	0	0.294935	0		999	<10	<10
2404	0	55.1567	3	0	0	0	0	15	1	0	1	0	0	0	1	0	0	0	0	0	1	0	0.544003	0	0.214478	0		999	<10	<10
2408	0	28.8131	2	0	0	0	0	6	999	999	999	999	999	999	999	999	999	999	999	999	999	999	0.48532	0	0.106023	0		999	<10	<10
2411	0	38.768	2	0	0	0	0	7	1	1	1	1	1	1	1	1	0	1	0	0	0	999	1.14456	1	0.158897	0		999	>10	<10
2426	0	32.6461	2	0	0	0	0	8	1	1	0	0	0	1	1	0	0	0	0	0	0	0	0.221154	0	0.207754	0		999	<10	<10
2443	1	32.7556	2	0	0	0	0	8	1	1	1	1	1	1	1	0	1	0	0	0	0	1	0.610821	0	0.283953	0		999	<10	<10
2451	0	53.0294	3	0	0	0	0	8	1	1	1	0	0	0	0	0	0	0	0	0	0	0	0.259615	0	0.232631	0		999	<10	<10
2457	1	47.1403	3	0	0	0	0	6	1	1	0	0	0	1	1	0	0	0	0	0	0	1	0.382171	0	0.243837	0		999	<10	<10
2493	0	27.8604	2	0	0	0	0	6	1	1	1	0	1	1	1	0	0	0	0	0	0	1	0.289113	0	0.359032	0		999	<10	<10
2501	1	42.601	3	0	0	0	0	7	999	999	999	999	999	999	999	999	999	999	999	999	999	999	0.210903	0	0.267153	0		999	<10	<10
2505	1	9.93018	1	0	0	0	0	8	999	999	999	999	999	999	999	999	999	999	999	999	999	999	0.291063	0	0.296181	0		999	<10	<10
2518	1	26.9295	2	0	0	0	0	7	999	999	999	999	999	999	999	999	999	999	999	999	999	999	0.211065	0	0.649798	0		999	<10	<10
2522	0	41.2512	3	0	0	0	0	6	0	1	0	0	0	0	1	0	0	1	0	0	0	0	0.300196	0	0.204393	0		999	<10	<10
2523	0	42.0068	3	0	0	0	0	6	1	1	0	0	1	1	0	0	0	0	0	0	0	1	0.237125	0	0.182205	0		999	<10	<10
2524	1	72.3778	4	0	0	0	0	7	999	999	999	999	999	999	999	999	999	999	999	999	999	999	0.170662	0	0.728345	0		999	<10	<10
2526	0	54.7762	3	0	0	0	0	6	0	0	1	0	1	1	0	0	0	0	0	0	0	0	0.72311	0	0.295831	0		999	<10	<10
2542	1	24.8022	2	0	9	0	0	24.4788	1	1	1	0	1	1	1	0	0	0	0	0	0	0	0.371252	0	0.251457	0		999	<10	<10
2543	0	46.8446	3	0	0	0	0	8	999	999	999	999	999	999	999	999	999	999	999	999	999	999	0.0997145	0	0.88575	2	0.58	0	>10	<10
2544	1	60.8843	4	0	0	0	0	6	1	1	1	0	1	1	0	0	0	0	1	0	1	1	0.186823	0	0.222214	0		999	<10	<10
2547	0	14.8118	1	0	0	0	0	6	1	0	0	1	0	0	0	0	0	0	0	0	0	0	0.602999	0	0.313537	0		999	<10	<10
2553	1	24.7173	2	0	0	0	0	8	1	1	1	0	0	0	1	0	0	0	0	0	0	0	0.620437	0	0.221201	0		999	<10	<10
2561	1	32.5147	2	0	0	0	0	9	1	1	1	0	0	0	1	0	0	1	0	0	0	0	0.427803	0	0.24294	0		999	<10	<10
2566	0	64.1971	4	0	0	0	0	7	999	999	999	999	999	999	999	999	999	999	999	999	999	999	0.119593	0	0.508188	0		999	<10	<10
2584	1	31.4305	2	0	0	0	0	6	0	1	1	0	1	0	1	0	1	1	0	0	0	999	1.4384	1	0.179292	0		999	<10	<10
2586	1	28.564	2	0	0	0	0	7	1	1	1	0	1	0	0	0	0	0	0	0	0	1	0.375652	0	0.158897	0		999	<10	<10
2593	0	73.2977	4	0	0	0	0	8	0	1	1	0	0	0	1	0	1	1	0	0	0	1	0.346643	0	0.348274	0		999	<10	<10
2638	1	25.7577	2	0	9	0	0	7	1	1	1	0	0	0	1	0	0	0	0	0	0	0	0.390482	0	0.309502	0		999	<10	<10
2645	0	18.3655	1	0	0	0	0	6	1	1	0	0	0	1	1	0	0	1	0	0	0	1	0.713349	0	0.664806	0		999	<10	<10
2688	0	6.31896	1	0	0	0	0	7	0	0	0	0	0	0	0	0	0	0	0	0	0	0	0.461213	0	0.28216	0		999	<10	<10
2693	1	40.6133	3	0	0	0	0	7	1	0	0	0	0	0	0	0	0	0	0	0	0	0	0.398957	0	0.220305	0		999	<10	<10
2695	1	25.2348	2	0	0	0	0	7	1	1	1	0	1	1	1	1	0	0	0	0	0	0	0.342894	0	0.372479	0		999	<10	<10
2697	0	73.2621	4	0	0	0	0	6	1	1	1	0	1	1	1	0	0	0	0	0	1	1	0.295632	0	0.274765	0		999	<10	<10
2698	1	35.7317	2	0	0	0	0	7	1	1	1	0	0	1	0	0	1	0	0	0	0	1	0.448012	0	0.309278	0		999	<10	<10
2708	1	12.0657	1	0	0	0	0	6	1	0	1	0	1	1	0	0	0	0	0	0	0	0	0.655639	0	0.242044	0		999	<10	<10
2712	1	27.1513	2	0	0	0	0	6	0	0	0	0	0	0	0	0	0	0	0	0	0	0	0.606095	0	0.251681	0		999	<10	<10
2728	1	67.1321	4	0	0	0	0	7	1	1	1	0	0	1	1	0	1	0	1	0	1	1	0.231258	0	0.209996	0		999	<10	<10
2729	1	26.4559	2	0	0	0	0	21	999	999	999	999	999	999	999	999	999	999	999	999	999	999	0.211227	0	4.35967	1	1.35	1	>10	>10
2762	1	41.0294	3	0	0	0	0	8	0	1	1	0	0	0	1	0	0	0	0	0	0	1	0.340875	0	0.276469	0		999	<10	<10
2763	1	71.3676	4	0	0	0	0	6	1	1	1	0	1	1	1	0	0	0	0	0	0	1	0.155094	0	0.248063	0		999	<10	<10
2766	0	37.076	2	0	0	0	0	6	1	1	1	0	1	1	1	0	0	1	0	0	0	0	0.220615	0	0.242737	0		999	<10	<10
2769	1	43.6003	3	0	0	0	0	22	1	1	1	0	0	1	0	0	0	0	0	0	0	1	0.419389	0	0.315688	0		999	<10	<10
2796	1	38.7187	2	0	0	0	0	7	0	1	1	0	0	0	1	0	1	0	0	0	0	1	0.435562	0	0.229342	0		999	<10	<10
2800	1	43.9754	3	0	0	0	0	7	0	0	0	0	0	0	0	0	0	0	0	0	0	0	0.24522	0	0.205939	0		999	<10	<10
2819	1	69.3854	4	0	9	0	0	6	1	1	1	0	0	0	1	0	0	0	0	0	0	1	0.2983	0	0.236604	0		999	<10	<10
2830	0	6.05613	1	0	0	0	0	7	1	1	1	0	1	0	0	0	0	0	0	0	0	0	0.4404	0	0.678825	0		999	<10	<10
2833	1	43.3511	3	0	0	0	0	7	1	1	1	0	0	0	1	0	1	0	0	0	0	1	0.290006	0	0.273241	0		999	<10	<10
2837	1	20.8652	2	0	0	0	0	38	999	999	999	999	999	999	999	999	999	999	999	999	999	999	0.463018	0	0.22819	0		999	<10	<10
2838	1	10.976	1	0	0	0	0	27	1	0	0	0	0	0	0	0	0	0	0	0	0	0	0.494171	0	0.349419	0		999	<10	<10
2840	0	26.7324	2	0	0	0	0	7	1	1	1	0	0	1	1	0	0	0	0	0	0	999	1.54444	1	0.152841	0		999	<10	<10
2842	1	57.3826	3	0	0	0	0	6	1	1	1	0	0	1	1	0	1	1	0	0	0	0	0.392296	0	0.165429	0		999	<10	<10
2844	0	50.9158	3	0	0	0	0	8	1	1	1	0	0	0	1	0	0	0	0	0	0	0	0.340322	0	0.362653	0		999	<10	<10
2863	1	45.8152	3	0	0	0	0	23	1	1	1	0	0	1	1	0	0	1	1	0	1	1	0.335898	0	0.22224	0		999	<10	<10
2867	0	36.6708	2	0	0	0	0	6	1	1	1	0	0	1	1	0	1	1	0	0	0	1	0.196977	0	0.170755	0		999	<10	<10
2869	1	18.1465	1	0	0	0	0	7	999	999	999	999	999	999	999	999	999	999	999	999	999	999	0.314981	0	0.220739	0		999	<10	<10
2889	1	15.822	1	0	0	0	0	6	1	1	1	1	0	0	0	0	0	0	1	0	0	0	0.669447	0	0.269206	0		999	<10	<10
2995	0	18.4887	1	0	0	0	0	9	999	999	999	999	999	999	999	999	999	999	999	999	999	999	0.264882	0	0.241695	0		999	<10	<10
3045	0	10.475	1	0	0	0	0	42	999	999	999	999	999	999	999	999	999	999	999	999	999	999	0.395302	0	1.86774	1	0.13	0	>10	<10
3103	0	84.3532	4	0	0	0	0	8	999	999	999	999	999	999	999	999	999	999	999	999	999	999	0.128481	0	1.01723	2	0.09	0	>10	<10
3210	1	30.2669	2	0	0	0	0	14	999	999	999	999	999	999	999	999	999	999	999	999	999	999	0.177611	0	0.786169	0		999	<10	<10
3284	1	55.0335	3	0	9	0	0	6	1	1	1	0	0	1	1	0	1	0	0	0	0	0	0.305211	0	0.186895	0		999	<10	<10
3327	1	14.1054	1	0	0	0	0	8	0	1	1	0	0	1	0	0	0	0	0	0	0	0	0.201677	0	0.359748	0		999	<10	<10
3335	1	39.4031	2	0	0	0	0	8	1	1	1	0	0	1	0	0	1	0	1	0	0	1	1.00393	0	0.253682	0		999	<10	<10
3338	1	49.1143	3	0	0	0	0	6	1	1	1	1	0	1	1	0	0	0	1	0	1	1	0.546488	0	0.23587	0		999	<10	<10
3339	0	81.5852	4	0	0	0	0	36	999	999	999	999	999	999	999	999	999	999	999	999	999	999	0.578247	0	0.14875	0		999	<10	<10
3342	1	63.5044	4	0	0	0	0	6	999	999	999	999	999	999	999	999	999	999	999	999	999	999	0.193611	0	0.166253	0		999	<10	<10
3346	0	16.4517	1	0	0	0	0	6	1	1	0	0	0	0	1	0	0	0	0	0	0	1	0.621619	0	0.557134	0		999	<10	<10
3351	1	65.6482	4	0	0	0	0	6	0	0	1	0	0	1	0	0	0	1	0	0	0	0	0.365479	0	0.184797	0		999	<10	<10
3357	0	0.572211	1	0	0	0	0	8	1	1	0	1	0	1	0	0	0	0	0	0	0	0	0.622034	0	0.171885	0		999	<10	<10
3360	0	19.0637	1	0	0	0	0	6	1	1	1	0	0	0	1	0	0	0	0	0	1	1	0.369488	0	0.20949	0		999	<10	<10
3361	0	24.8569	2	0	0	0	0	10	1	0	0	0	0	1	0	0	0	0	0	0	0	1	0.201539	0	0.345223	0		999	<10	<10
3382	1	20.386	1	0	0	0	0	7	999	999	999	999	999	999	999	999	999	999	999	999	999	999	1.51398	1	1.04005	2	0.81	0	<10	<10
3383	1	72.7775	4	0	0	0	0	6	1	1	1	0	0	1	0	0	0	0	0	0	1	1	0.180113	0	0.145416	0		999	<10	<10
3386	1	30.5298	2	0	0	0	0	7	0	1	1	0	1	0	1	0	0	1	1	0	0	1	0.688384	0	0.299064	0		999	<10	<10
3395	0	32.2136	2	0	0	0	0	6	0	1	1	0	0	0	0	0	0	0	1	0	1	0	0.373911	0	0.147999	0		999	<10	<10
3396	0	42.0068	3	0	0	0	0	9	1	1	1	0	1	1	1	0	0	0	0	0	0	0	0.202783	0	0.256133	0		999	<10	<10
3397	1	13.9165	1	0	0	0	0	8	0	1	1	0	0	1	1	0	0	1	0	0	0	1	0.379302	0	0.450613	0		999	<10	<10
3401	1	56.0493	3	0	0	0	0	7	1	1	1	1	0	0	1	0	1	0	0	0	0	1	0.146247	0	0.384926	0		999	<10	<10
3410	1	23.4497	2	0	0	0	0	6	999	999	999	999	999	999	999	999	999	999	999	999	999	999	0.364273	0	0.188606	0		999	<10	<10
3415	1	50.6694	3	0	0	0	0	6	1	1	0	0	0	1	1	0	0	0	1	0	0	0	1.48182	1	0.236417	0	1.89	1	>10	<10
3416	1	36.1615	2	0	0	0	0	6	1	1	1	0	0	1	1	0	0	0	0	0	0	0	0.539234	0	0.209329	0		999	<10	<10
3421	0	33.0048	2	0	9	0	0	22	0	1	0	0	0	0	0	0	0	0	0	0	0	0	0.205962	0	0.206908	0		999	<10	<10
3424	1	45.7112	3	0	0	0	0	7	1	1	1	0	0	0	1	0	0	1	0	0	0	1	0.333272	0	0.177372	0		999	<10	<10
3436	1	25.128	2	0	0	0	0	7	1	0	1	0	0	0	0	0	0	0	0	0	1	1	0.497351	0	0.507908	0		999	<10	<10
3450	1	41.6783	3	0	0	0	0	6	0	1	999	1	999	999	999	999	999	999	999	999	999	1	0.8	2	0.170755	0		999	<10	<10
3453	1	17.3361	1	0	0	0	0	7	1	1	1	0	1	1	0	0	0	0	0	0	0	0	0.612634	0	0.294383	0		999	<10	<10
3459	1	51.0089	3	0	0	0	0	7	1	1	1	1	1	0	0	0	0	0	0	0	0	0	0.369488	0	0.561814	0		999	<10	<10
3462	1	34.8063	2	0	0	0	0	8	1	1	1	0	1	1	1	0	0	1	1	0	0	1	0.396028	0	0.254519	0		999	<10	<10
3463	1	40.731	3	0	0	0	0	9	1	0	1	0	0	1	1	0	0	0	0	0	0	1	0.197807	0	0.234345	0		999	<10	<10
3490	0	16.5038	1	0	0	0	0	6	1	1	1	0	0	1	0	0	0	0	0	0	0	0	0.76054	0	0.337637	0		999	<10	<10
3495	1	43.9179	3	0	0	0	0	9	1	1	1	0	1	1	0	0	1	0	0	0	0	0	0.312676	0	0.269206	0		999	<10	<10
3497	1	70.6201	4	0	0	0	0	7	0	1	1	0	0	0	0	0	0	0	0	0	0	1	0.556928	0	0.206423	0		999	<10	<10
3510	1	40.3723	2	0	0	0	0	7	1	1	1	0	1	0	0	0	0	0	0	0	0	0	0.727918	0	0.129277	0		999	<10	<10
3515	0	78.7598	4	0	0	0	0	7	1	1	1	0	1	1	0	0	0	0	0	0	0	0	0.434041	0	0.39703	0		999	<10	<10
3518	1	45.2183	3	0	0	0	0	8	1	1	1	0	0	1	0	0	0	0	0	0	0	1	0.436391	0	0.213363	0		999	<10	<10
3528	0	33.7303	2	0	0	0	0	6	1	1	1	0	1	1	1	1	1	1	0	0	0	1	0.186334	0	0.159781	0		999	<10	<10
3531	1	67.8932	4	0	0	0	0	6	1	0	1	1	0	0	1	0	0	0	0	0	0	1	0.190481	0	0.398644	0		999	<10	<10
3535	1	39.3977	2	0	0	0	0	6	0	1	1	0	0	1	0	0	0	0	0	0	1	1	0.341151	0	0.121369	0		999	<10	<10
3539	0	61.1937	4	0	0	0	0	7	1	1	1	0	0	1	0	0	0	0	0	0	0	0	0.262637	0	0.351679	0		999	<10	<10
3549	0	78.5654	4	0	0	0	0	7	0	1	1	0	0	0	1	0	0	0	1	0	0	1	0.223656	0	0.284538	0		999	<10	<10
3554	1	63.1732	4	0	0	0	0	6	0	1	1	0	1	1	0	1	0	1	0	0	0	0	0.286965	0	0.180439	0		999	<10	<10
3567	1	41.6838	3	0	0	0	0	7	999	999	999	999	999	999	999	999	999	999	999	999	999	999	0.257932	0	0.64747	0		999	<10	<10
3578	1	67.3785	4	0	0	0	0	7	0	1	0	0	0	0	0	0	0	0	0	0	0	0	0.326775	0	0.208037	0		999	<10	<10
3584	1	28.2519	2	0	0	0	0	6	1	1	1	0	1	0	0	0	0	0	0	0	0	0	0.203336	0	0.55439	0		999	<10	<10
3587	1	62.9541	4	0	0	0	0	7	0	1	1	0	0	0	0	0	0	0	0	0	0	0	0.188822	0	0.209651	0		999	<10	<10
3594	1	27.0363	2	0	0	0	0	9	999	999	999	999	999	999	999	999	999	999	999	999	999	999	0.554167	0	0.267774	0		999	<10	<10
3595	1	52.6598	3	0	0	0	0	6	1	1	1	0	1	1	1	0	0	0	0	0	0	1	0.204856	0	0.173822	0		999	<10	<10
3601	0	22.8118	2	0	0	0	0	6	1	1	1	0	0	1	0	0	0	0	0	0	0	0	0.236096	0	0.300194	0		999	<10	<10
3911	1	18.0342	1	0	0	0	0	8	1	1	1	0	1	1	1	0	1	0	0	0	1	1	0.252114	0	0.252949	0		999	<10	<10
3945	1	21.3744	2	0	0	0	0	8	1	1	1	1	0	0	1	0	1	1	0	1	0	1	0.25066	0	0.410781	0		999	<10	<10
3962	0	14.0041	1	0	0	0	0	7	999	999	999	999	999	999	999	999	999	999	999	999	999	999	0.611701	0	0.224775	0		999	<10	<10
3972	1	26.6229	2	0	0	0	0	7	999	999	999	999	999	999	999	999	999	999	999	999	999	999	0.188763	0	0.493015	0		999	<10	<10
3981	1	14.9322	1	0	0	0	0	8	999	999	999	999	999	999	999	999	999	999	999	999	999	999	0.454452	0	0.69466	0		999	<10	<10
3983	1	45.8207	3	0	0	0	0	7	999	999	999	999	999	999	999	999	999	999	999	999	999	999	0.191348	0	1.29758	1	0.58	0	>10	<10
3984	0	23.039	2	0	0	0	0	17	999	999	999	999	999	999	999	999	999	999	999	999	999	999	0.435705	0	0.720584	0		999	<10	<10
3986	1	26.2396	2	0	0	0	0	7	999	999	999	999	999	999	999	999	999	999	999	999	999	999	0.201045	0	0.366501	0		999	<10	<10
3990	1	22.2971	2	0	0	0	0	6	999	999	999	999	999	999	999	999	999	999	999	999	999	999	0.269568	0	0.380239	0		999	<10	<10
3992	0	30.2587	2	0	0	0	0	7	999	999	999	999	999	999	999	999	999	999	999	999	999	999	0.443624	0	1.17987	1	0.24	0	>10	<10
4002	0	55.8056	3	0	0	0	0	6	999	999	999	999	999	999	999	999	999	999	999	999	999	999	0.110866	0	0.269016	0		999	<10	<10
4003	1	44.1807	3	0	0	0	0	8	999	999	999	999	999	999	999	999	999	999	999	999	999	999	0.263427	0	0.134896	0		999	<10	<10
4012	1	17.4949	1	0	0	0	0	7	999	999	999	999	999	999	999	999	999	999	999	999	999	999	0.195227	0	0.163459	0		999	<10	<10
4016	0	14.078	1	0	0	0	0	6	999	999	999	999	999	999	999	999	999	999	999	999	999	999	0.412272	0	0.146849	0		999	<10	<10
4021	0	74.7132	4	0	0	0	0	7	999	999	999	999	999	999	999	999	999	999	999	999	999	999	0.166783	0	0.218566	0		999	<10	<10
4022	1	55.7372	3	0	0	0	0	7	999	999	999	999	999	999	999	999	999	999	999	999	999	999	0.144804	0	0.199162	0		999	<10	<10
4025	1	33.6756	2	0	0	0	0	6	999	999	999	999	999	999	999	999	999	999	999	999	999	999	0.345688	0	0.221437	0		999	<10	<10
4028	1	16.8515	1	0	0	0	0	7	999	999	999	999	999	999	999	999	999	999	999	999	999	999	0.516996	0	0.763156	0		999	<10	<10
4030	0	60.9774	4	0	0	0	0	6	999	999	999	999	999	999	999	999	999	999	999	999	999	999	0.201368	0	0.147159	0		999	<10	<10
4036	0	43.9206	3	0	0	0	0	8	999	999	999	999	999	999	999	999	999	999	999	999	999	999	0.15644	0	0.222602	0		999	<10	<10
4039	1	48.3066	3	0	0	0	0	6	999	999	999	999	999	999	999	999	999	999	999	999	999	999	0.174702	0	0.712356	0		999	<10	<10
4041	0	35.4278	2	0	0	0	0	6	999	999	999	999	999	999	999	999	999	999	999	999	999	999	0.225448	0	1.12605	1	0.52	0	>10	<10
4047	0	11.3155	1	0	0	0	0	6	999	999	999	999	999	999	999	999	999	999	999	999	999	999	0.291386	0	0.659112	0		999	<10	<10
4303	1	46.9432	3	0	0	0	0	6	1	1	1	0	0	0	1	0	0	1	0	0	0	1	0.191187	0	0.435113	0	0.16	0	<10	<10
4304	0	7.23066	1	0	0	0	0	7	0	0	0	1	0	0	0	0	0	0	0	0	0	0	0.453644	0	0.411751	0		999	<10	<10
4306	1	16.7118	1	0	0	0	0	7	0	1	1	0	1	1	1	0	1	0	0	0	0	1	0.350859	0	0.0059376	0		999	<10	<10
4309	0	28.8542	2	0	0	0	0	7	1	1	1	0	0	1	0	0	0	0	0	0	0	1	0.247846	0	0.228696	0		999	<10	<10
4313	0	56.8953	3	0	0	0	0	6	0	1	1	1	0	1	1	0	1	0	0	0	0	1	0.219094	0	0.219819	0		999	<10	<10
4315	1	11.5373	1	0	0	0	0	6	1	1	1	1	0	0	0	0	0	0	0	0	0	1	0.229185	0	0.191252	0		999	<10	<10
4316	0	39.3457	2	0	0	0	0	6	1	1	1	0	0	0	0	0	0	0	0	0	0	1	0.555407	0	0.134603	0		999	<10	<10
4317	0	31.4689	2	0	0	0	0	8	999	999	999	999	999	999	999	999	999	999	999	999	999	999	0.287088	0	0.168076	0		999	<10	<10
4319	0	15.8905	1	0	0	0	0	6	999	999	999	999	999	999	999	999	999	999	999	999	999	999	1.5	1	0.245965	0		999	<10	<10
4320	1	41.0185	3	0	0	0	0	6	999	999	999	999	999	999	999	999	999	999	999	999	999	999	0.225736	0	0.643058	0		999	<10	<10
4324	1	68.5996	4	0	0	0	0	6	1	1	1	0	1	1	0	0	0	0	0	0	0	0	0.250058	0	0.148967	0		999	<10	<10
4326	1	33.2868	2	0	0	0	0	6	1	1	1	0	0	1	1	0	0	0	0	0	0	1	0.268719	0	0.567624	0		999	<10	<10
4329	1	15.5291	1	0	0	0	0	8	0	1	1	0	0	0	1	0	0	0	0	0	0	1	0.291527	0	0.146708	0		999	<10	<10
4331	1	62.0315	4	0	0	0	0	8	0	1	1	0	1	1	0	0	0	0	0	0	0	0	0.207621	0	0.189477	0		999	<10	<10
4333	1	62.0917	4	0	0	0	0	7	1	1	1	0	0	1	1	1	0	1	0	0	0	1	0.279915	0	0.191414	0		999	<10	<10
4337	1	63.4004	4	0	0	0	0	7	1	1	0	0	0	0	0	0	0	0	0	0	0	0	0.526379	0	0.263719	0		999	<10	<10
4338	1	65.2567	4	0	0	0	0	6	1	1	1	0	1	1	1	0	1	0	0	0	0	1	0.230567	0	0.57521	0		999	<10	<10
4339	0	21.7166	2	0	0	0	0	8	1	1	1	0	0	1	1	0	0	1	0	0	0	1	0.573792	0	0.186411	0		999	<10	<10
4349	1	34.7515	2	0	0	0	0	6	1	1	1	0	0	1	1	0	0	1	0	0	0	1	0.413583	0	4.2032	1		999	<10	<10
4350	1	24.5695	2	0	0	0	0	6	0	1	1	0	0	1	1	0	0	0	1	0	1	0	0.207759	0	0.200613	0		999	<10	<10
4351	1	47.9836	3	0	0	0	0	6	1	1	1	0	0	1	0	0	0	0	0	0	0	1	0.188269	0	0.169464	0		999	<10	<10
4352	1	65.8617	4	0	0	0	0	6	1	1	0	0	0	1	0	0	0	0	0	0	0	0	0.371612	0	0.933057	0		999	<10	<10
4355	0	61.4237	4	0	0	0	0	7	0	1	1	0	0	0	0	0	1	0	0	0	0	1	0.130283	0	0.21726	0		999	<10	<10
4356	0	20.282	1	0	0	0	0	6	1	1	1	0	1	1	1	0	1	1	0	0	0	1	0.30239	0	0.170522	0		999	<10	<10
4357	0	16.8816	1	0	0	0	0	8	999	999	999	999	999	999	999	999	999	999	999	999	999	999	0.46415	0	1.62876	1	0.2	0	<10	<10
4358	1	25.4976	2	0	0	0	0	7	999	999	999	999	999	999	999	999	999	999	999	999	999	999	0.592393	0	0.613229	0		999	<10	<10
4361	1	79.8823	4	0	0	0	0	8	1	1	1	0	0	0	1	0	1	1	0	0	1	0	0.146662	0	0.17705	0		999	<10	<10
4365	1	42.2642	3	0	0	0	0	7	1	1	1	0	0	1	0	0	1	1	0	0	0	0	0.360641	0	0.223854	0		999	<10	<10
4368	0	29.6591	2	0	0	0	0	6	1	1	1	0	1	1	0	0	1	1	0	0	0	0	0.653965	0	0.20255	0		999	<10	<10
4369	0	8.76112	1	0	0	0	0	8	999	999	999	999	999	999	999	999	999	999	999	999	999	999	0.240892	0	0.0453555	0		999	<10	<10
4370	1	40.6762	3	0	0	0	0	7	0	1	1	0	0	0	0	0	0	0	0	0	0	1	0.218012	0	0.241134	0		999	<10	<10
4371	1	43.4114	3	0	0	0	0	7	1	1	1	0	1	1	1	1	1	1	0	0	0	1	0.218012	0	0.180784	0		999	<10	<10
4373	0	40.8789	3	0	0	0	0	7	1	1	1	1	1	1	1	0	1	0	1	0	1	0	0.131733	0	0.244351	0		999	<10	<10
4378	1	29.6181	2	0	0	0	0	8	1	1	0	0	0	0	0	0	0	0	0	0	0	1	0.351656	0	0.132989	0		999	<10	<10
4380	0	10.4778	1	0	0	0	0	7	1	1	0	0	1	1	0	0	0	0	0	0	0	0	0.586232	0	0.59264	0		999	<10	<10
4619	0	44.1478	3	0	0	0	0	6	1	1	0	0	0	1	1	0	1	0	0	0	0	0	0.32636	0	0.25468	0		999	<10	<10
4622	1	46.3573	3	0	0	0	0	7	0	1	0	0	0	0	0	0	0	0	0	0	0	0	0.15385	0	0.173015	0		999	<10	<10
4623	1	54.0726	3	0	0	0	0	7	0	1	1	0	0	0	0	0	1	0	0	0	0	0	0.318566	0	0.302653	0		999	<10	<10
4627	1	22.371	2	0	0	0	0	6	1	1	1	0	1	1	1	0	0	0	0	0	0	1	0.24439	0	0.206423	0		999	<10	<10
4629	1	55.9316	3	0	0	0	0	6	1	1	1	1	0	0	0	0	0	0	0	0	0	1	0.133343	0	3.52991	0		999	>10	<10
4631	1	9	1	0	0	0	0	8	0	1	1	0	0	1	1	0	0	0	0	0	0	1	0.359121	0	0.628309	0		999	<10	<10
4633	1	2.43943	1	0	0	0	0	6	1	0	0	0	0	0	0	0	0	0	0	0	0	0	0.625213	0	0.192221	0		999	<10	<10
4637	1	71.6715	4	0	0	0	0	6	1	1	1	0	0	1	1	0	1	0	0	0	0	1	0.189886	0	1.94624	0		999	>10	<10
4654	0	25.9384	2	0	0	0	0	6	1	1	1	0	1	1	1	0	0	0	0	0	0	0	0.219924	0	0.198838	0		999	<10	<10
4658	0	2.71595	1	0	0	0	0	7	0	0	0	0	0	0	0	0	0	0	0	0	0	0	1.09094	0	0.624236	0	0.06	0	<10	<10
4666	1	64.2628	4	0	0	0	0	6	1	1	0	0	0	1	1	0	1	0	0	0	0	1	0.26706	0	0.14703	0		999	<10	<10
4669	0	7.00342	1	0	0	0	0	6	0	0	1	0	0	0	0	0	0	0	1	1	1	0	0.396443	0	0.385733	0		999	<10	<10
4670	0	28.7721	2	0	0	0	0	6	1	1	1	0	0	1	0	0	0	0	0	0	0	0	0.285444	0	0.177534	0		999	<10	<10
4671	0	29.1444	2	0	0	0	0	7	1	1	1	0	0	0	1	0	0	0	0	0	0	0	0.235958	0	0.183021	0		999	<10	<10
4675	1	65.3169	4	0	0	0	0	6	0	1	1	0	0	0	1	0	0	0	0	0	0	0	0.272313	0	0.258393	0		999	<10	<10
4676	0	9.65092	1	0	0	0	0	6	1	1	1	1	1	1	1	1	1	0	0	0	0	1	0.426698	1	1.77647	0		999	>10	<10
4678	1	16.9363	1	0	0	0	0	6	999	999	999	999	999	999	999	999	999	999	999	999	999	999	0.259691	0	0.348115	0		999	<10	<10
4685	0	30.2259	2	0	0	0	0	6	1	1	1	0	0	0	1	0	0	0	0	0	0	1	0.35121	0	0.0943266	0		999	<10	<10
4686	1	28.6461	2	0	0	0	0	7	1	1	1	0	0	1	1	0	1	0	0	0	1	1	0.150248	0	0.11937	0		999	<10	<10
4692	1	67.7399	4	0	0	0	0	6	1	1	1	0	1	1	1	0	1	0	0	0	1	1	0.332119	0	0.0926251	0		999	<10	<10
4697	1	18.36	1	0	0	0	0	8	1	1	1	1	0	1	0	0	0	0	0	0	1	1	0.687263	0	0.327378	0		999	<10	<10
4843	1	33	2	0	9	0	0	8	1	1	0	1	1	1	1	0	1	0	1	0	0	1	0.136549	0	0.204817	0		999	<10	<10
4942	1	16.3285	1	0	0	0	0	9	1	1	1	1	1	1	1	0	1	0	0	0	0	0	0.438065	0	0.687989	0		999	<10	<10
5001	1	12.7502	1	0	0	0	0	7	999	999	999	999	999	999	999	999	999	999	999	999	999	999	0.146459	0	0.0370607	0		999	<10	<10
5020	0	35.3402	2	0	0	0	0	6	999	999	999	999	999	999	999	999	999	999	999	999	999	999	0.320606	0	0.0268517	0		999	<10	<10
5028	1	13.5305	1	0	0	0	0	6	999	999	999	999	999	999	999	999	999	999	999	999	999	999	0.680122	0	0.21157	0		999	<10	<10
5036	0	41.2895	3	0	0	0	0	6	999	999	999	999	999	999	999	999	999	999	999	999	999	999	0.241912	0	0.387568	0		999	<10	<10
5050	0	43.3484	3	0	0	0	0	6	999	999	999	999	999	999	999	999	999	999	999	999	999	999	0.287088	0	0.11081	0		999	<10	<10
5052	0	46.4778	3	0	0	0	0	7	999	999	999	999	999	999	999	999	999	999	999	999	999	999	0.121685	0	-0.03839	0		999	<10	<10
5053	0	51.4798	3	0	0	0	0	7	999	999	999	999	999	999	999	999	999	999	999	999	999	999	0.229088	0	0.159515	0		999	<10	<10
5091	1	66.0151	4	0	0	0	0	6	1	1	0	0	1	0	0	0	0	1	0	0	0	0	0.167152	0	1.93907	0		999	<10	<10
5120	1	50.3682	3	0	0	0	0	10	0	0	1	1	0	0	999	0	0	0	0	0	0	0	0.21262	0	1.78763	0		999	<10	<10
5394	1	31.1157	2	0	0	0	0	7	1	1	1	0	0	0	0	0	0	0	1	0	0	0	0.246721	0	0.429787	0		999	<10	<10
5482	1	16.9227	1	0	0	0	0	6	999	999	999	999	999	999	999	999	999	999	999	999	999	999	1.1281	1	0.22146	0	0.18	0	>10	<10
5547	1	0.481862	1	0	0	0	0	7	1	0	1	1	0	0	0	0	0	0	0	0	0	0	0.638589	0	0.243526	0		999	<10	<10
5574	1	37.1526	2	0	0	0	0	7	0	1	1	0	0	1	1	1	1	1	0	0	0	0	0.557855	0	0.145052	0		999	<10	<10
5177	0	6.4011	1	0	0	0	0	6	1	1	0	0	0	0	0	0	0	0	0	0	0	1	0.939085	0	0.222417	0		999	<10	<10
5603	1	50.1191	3	0	0	0	0	7	0	0	1	0	0	1	1	0	0	0	0	0	0	0	0.221364	0	0.592758	0		999	<10	<10
5658	1	28.7173	2	0	0	0	0	9	0	1	0	0	0	0	0	0	0	0	0	0	0	0	0.327456	0	1.8231	1	0.17	0	>10	<10
6404	1	63.666	4	0	9	0	0	6	1	1	1	0	0	0	0	0	1	0	0	0	0	0	0.18668	0	1.9446	1		999	>10	<10
6485	0	15.8905	1	0	0	0	0	6	0	1	1	0	1	0	1	0	1	0	0	0	0	0	1.2	1	0.634445	0	0.3	0	>10	<10
6755	0	30	2	0	9	0	0	13.4289	1	1	1	1	1	1	1	0	0	0	0	0	0	1	0.3	0	1.3	1	0.07	0	>10	<10
6895	1	78	4	0	0	0	0	89	1	1	1	0	0	1	1	0	0	0	0	0	0	0	0.731711	0	0.357899	0		999	<10	<10
7012	1	74	4	0	9	0	0	15.6199	0	0	1	0	0	1	0	0	0	0	0	0	0	0	0.138152	0	0.378582	0		999	<10	<10

## Sheet: CODEBOOKII
CODEBOOK
ID_PANEL BLOOD SAMPLES
SEX	0 - Male	1 - Female
AGE (IN YEARS)
AGE RANGE (years old)	1 - 10 to 20	2 - 21 to 40	3 - 41 to 60	4 - More 61	999 - Missing
Diferença entre coleta de NS1/PCR e IgM em dias
Results_ELISA DENV_IgM	0 - Negative	1 - Positive	2 - Borderline/Equivocal	999 - No Realized
Results_qRT_PCR DENV	0 - Negative	1 - Positive	999 - No Realized
Results_RAPID TEST NS1	0 - Negative	1 - Positive	999 - No Realized
CONFIRMED RESULTS (NS1 AND/OR qRT-PCR)
FEVER	0 - Negative	1 - Positive	999 - No Available
MYALGIA	0 - Negative	1 - Positive	999 - No Available
HEADACHE	0 - Negative	1 - Positive	999 - No Available
EXANTHEMA	0 - Negative	1 - Positive	999 - No Available
VOMIT	0 - Negative	1 - Positive	999 - No Available
NAUSE	0 - Negative	1 - Positive	999 - No Available
BACKACHE	0 - Negative	1 - Positive	999 - No Available
CONJUNCTIVITIS	0 - Negative	1 - Positive	999 - No Available
ARTHRITIS	0 - Negative	1 - Positive	999 - No Available
ARTHRALGYA	0 - Negative	1 - Positive	999 - No Available
PETECHIAL	0 - Negative	1 - Positive	999 - No Available
LEUKOPENIA	0 - Negative	1 - Positive	999 - No Available
TOURNIQUET TEST	0 - Negative	1 - Positive	999 - No Available
RETRO-ORBITAL	0 - Negative	1 - Positive	999 - No Available
OD
Results_ELISA CHIKV_IgM	0 - Negative	1 - Positive	2 - Borderline/Equivocal	999 - No Realized
OD
Results_ELISA CHIKV_IgG	0 - Negative	1 - Positive	2 - Borderline/Equivocal	999 - No Realized
OD
Results_ELISA MAYV_IgG	0 - Negative	1 - Positive	2 - Borderline/Equivocal	999 - No Realized
PRNT 80 CHIKV	0 - <10/Negative	1 - >10 Positive
PRNT 80 MAYV	0 - <10/Negative	1 - >10 Positive
